# Supplementary material for: Genetic and Metabolic Diversity of Cyanobacteria on the Rock–Water Interface in Mountainous Ecosystems
Source: Environ Sci Technol. 2025 Sep 16;59(38):20595–607. doi: 10.1021/acs.est.5c05763 (PMC12489977; doi:10.1021/acs.est.5c05763)
Supplement: Supplementary file 1 [file es5c05763_si_002.xlsx]

## Sheet: SangerSequencingData
Sample	Target gene	Query cover	Percentage match 1	BLAST match 1	Reference BLAS1	Query cover	Percentage match 2	BLAST match 2	Reference BLAST 2	Aligned sequence
BD_2_1_21	mcyE/ndaF	100	100	Microcystis aeruginosa PCC 7806 chromosome, complete genome	https://www.ncbi.nlm.nih.gov/nucleotide/CP155078.1?report=genbank&log$=nuclalign&blast_rank=1&RID=TTTFZY6M016	100	100	Microcystis aeruginosa PCC 7806SL chromosome, complete genome	https://www.ncbi.nlm.nih.gov/nucleotide/CP020771.1?report=genbank&log$=nuclalign&blast_rank=2&RID=TTTFZY6M016	CTTTTTTGGGCATAGTCCTGATTTTGTCATTGAAGCAGTTCAAGAACAAATGAATCGAGGAATAGGCTTAGGAATGCAGTCAAATCTGGCCGCCGAAACCGCCGCTTTAATTAGTGAAATGGGCCGGGTCGAAAGAGTCGCTTTTAGTAATACGGGAACCGAGGCGATTATGGCGGCTGTTCGCATTGCTCGCTCCCGGACAAAACGTCAAAAAATTGTTATGTTTGCCGGCTCCTACCATGGAACTTTTGACGGCATCTTAGCACGAGTAGGAGAAGATAAAACCACGACTCAACCCTTAAGTTTAGGCACTCCTTTAGGAATGGTTGAAGACATAATAGTCTTGAGTTATGGAGTTGAAGAAAGCCTCGATATTATTGCTACTCATGCTGATGATTT…
BR_1_2_21	anaF	61	94.7	Oscillatoria sp. PCC 6506 anatoxin-a and homoanatoxin-a biosynthetic gene cluster, complete sequence	https://www.ncbi.nlm.nih.gov/nucleotide/FJ477836.2?report=genbank&log$=nuclalign&blast_rank=1&RID=TU8R8009013	61	94.7	Oscillatoria sp. PCC 6506 clone 5 polyketide sythase gene, partial cds	https://www.ncbi.nlm.nih.gov/nucleotide/AY768508.1?report=genbank&log$=nuclalign&blast_rank=2&RID=TU8R8009013	GCAAATCGACGGCCGACAATGAAGCCCCTGTGGCCGGTGAGGAAGCACGAAAAGGCGCTTAAGGAGCAACACGACCTCGCGCATGAAGCCTGGTCGATTGCGCAAGCGTCCTGGACACGCCGAACGCAAGAAAATCGAGGGCGACAAGAAATTCAATTATGAGACACGCAAGCGCGACCTGGAAGTCTTCGGAAGCGCGATCGCAAATCGGGGCGACAACTTTTGTAATGGACAATTGAATCATTGTCGGTGGAGGTGAGATCGTCCACGGCAGCTCCGGCACGGTGTTTCGGAAGCCGCGTCGCAAATCGACGCTCACCTGGGCACAGGAACCCTTTTGAGTCCAGCAGCAGGACGCTTGTCTTATAGTTTGGGATTGAAAGGAGCAAGCATGGTAGT…
BR_1_3_21	mcyE/ndaF	99	97.76	Uncultured cyanobacterium clone SV-D McyE (mcyE) gene, partial cds	https://www.ncbi.nlm.nih.gov/nucleotide/MG838576.1?report=genbank&log$=nuclalign&blast_rank=1&RID=TTVDS3NZ016	100	93.08	Nostoc sp. 152 microcystin synthetase gene cluster, complete sequence; and hypothetical protein gene, partial cds	https://www.ncbi.nlm.nih.gov/nucleotide/KC699835.1?report=genbank&log$=nucltop&blast_rank=2&RID=B0MK6JC9014	TTTTTTGGGCATAGTCCTGATTTCGTGATAGAAGCAGTTCAACAGCAAATGCAACACGGAATCGGCTTAGGAATGCAGTCGAATATTGCGGCAGAAACGGCTGCTTTAATTAGTGAAATAACCGGTGTAGAGCGGGTTGCTTTTAGCAATACTGGAACAGAAGCAGTTATGGCGGGAGTTCGTATTGCTCGTTCTCGGACAAAACGCCAAAAAATTGTTCTATTTTCTGGTTCTTATCATGGTACATTTGATGGTATTTTAGCGCGAGTTGGCGAGGAGCCAGGAACAGCTCAACCATTGAGTCTTGGTACACCATTAGGAATGGTTGAAGACGTAATAGTTCTTACCTATGGCTCTGAAGAAAGTCTAGAAATAATTGCTGCTCAAGCTGATGATTTA…
BV_2_2_21	mcyE/ndaF	99	94.87	Uncultured cyanobacterium clone Hub07/17-6 microcystin synthetase (mycE) gene, partial cds	https://www.ncbi.nlm.nih.gov/nucleotide/OM810337.1?report=genbank&log$=nuclalign&blast_rank=1&RID=TTUE3CDF013	99	94.87	Uncultured cyanobacterium clone Hub07/17-4 microcystin synthetase (mycE) gene, partial cds	https://www.ncbi.nlm.nih.gov/nucleotide/OM810335.1?report=genbank&log$=nucltop&blast_rank=2&RID=B0N3TK9T014	ATTTTTTGGGCATAGTCCTGATTTCGTGATCGAAGCAGTTCAGCAACAAATGCAACACGGAATCGGCTTAGGAATGCAGTCTAATATTGCAGCAGAAACGGCTGCTTTAATTAGTGAAATAACTGGTGTAGAACGGGTTGCTTTTAGTAATACAGGAACAGAAGCAATTATGGCAGCAGTTCGCATTGCTCGTTCTCGAACAAAACGCCAAAAAATTGTGCTATTTTCTGGTTCTTATCACGGGACTTTTGATGGTATTTTAGCGCGAGTTGGAGAGGAAACAGAAACATCTCAACCATTGAGTCTTGGTACACCATTAGGAATGGTTGAAGACATAATAGTTCTTACTTATGGAGCCGAAGAAAGTCTAGAAATAATTGCTGCTCAAGCTGATAATTT…
BV_2_2_21	anaF	100	93.61	Cylindrospermum stagnale PCC 7417, complete genome	https://www.ncbi.nlm.nih.gov/nucleotide/CP003642.1?report=genbank&log$=nuclalign&blast_rank=1&RID=TU7YJWH1013	100	91.1	Oscillatoria sp. PCC 6506 anatoxin-a and homoanatoxin-a biosynthetic gene cluster, complete sequence	https://www.ncbi.nlm.nih.gov/nucleotide/FJ477836.2?report=genbank&log$=nucltop&blast_rank=2&RID=B0NBRWK3014	TCGCAAATCGATGCTTACCTCGGCACAGGCACCCTTTTGAGTCCAGCAGCAGGACGCTTGTCCTATAGTTTGGGGTTGAGAGGAGCAAGCATGGTGGTGGATACAGCTTGTTCTTCGTCGCTCGTGGCGGTGCATCTGGCTGTAAACAGCTTGCGTAACAGAGAATCCGACCTAGCTTTAGTCGGAGGTGTGAACTTGCTGCTGGCGCCAAACCTGAGCATCAATTTCTCAAAAGCAAGGATGCTTTCTCCAGATGGTCGTTGTAAAACCTTTGATGCTAGTGCAAATGGGTATGTCCGCAGTGAAGGTTGTGGCGTTGTTGTTTTGAAACGCCTTAGTCAAGCCATACGTGATGGCGACAATATTTTAGCATTAATTAGAGGTTCCGCCGTCAATCAG…
CV_2_1_21	mcyE/ndaF	100	96.43	Nostoc sp. 152 microcystin synthetase gene cluster, complete sequence; and hypothetical protein gene, partial cds	https://www.ncbi.nlm.nih.gov/nucleotide/KC699835.1?report=genbank&log$=nuclalign&blast_rank=1&RID=TU04H6K1016	100	94.64	Uncultured cyanobacterium clone SV-E McyE (mcyE) gene, partial cds	https://www.ncbi.nlm.nih.gov/nucleotide/MG838577.1?report=genbank&log$=nuclalign&blast_rank=2&RID=TU04H6K1016	CTTTTTTGGGCATAGTCCTGATTTCGTGATAGAAGCAGTTCAACAGCAAATGCAACACGGAATCGGATTAGGAATGCAATCTAATATTGCGGCAGAAACGGCTGCTTTAATTAGTGAAATAACTGGTGTAGAACGGGTTGCTTTTAGTAATACTGGAACAGAAGCAATTATGGCAGCAGTTAGGATTGCTCGTTCTCGGACAAAACGCCAAAAAATTGTGCTGTTTTCTGGTTCTTATCACGGGACTTTTGATGGCATTTTAGCGCGAGTTGGAGAGGAGCCGGGAACTGCTCTACCCTTGAGTCTTGGTATACCATCAGGAATGGTTGAAGACGTAATAGTTCTTACCTATGGAGCCGAAGAAAGTCTAGAAATAATTGCTGCTCAAGCTGATAATTT…
CV_4_1_21	mcyE/ndaF	92	97.09	Nostoc linckia MZ-C21 nodularin synthetase (ndaF) gene, partial cds	https://www.ncbi.nlm.nih.gov/nucleotide/MT294046.1?report=genbank&log$=nuclalign&blast_rank=2&RID=TU0FYR47016	87	98.47	Uncultured cyanobacterium clone TK1 nodularin synthetase (ndaF) gene, partial cds	https://www.ncbi.nlm.nih.gov/nucleotide/JN624686.1?report=genbank&log$=nuclalign&blast_rank=1&RID=TU0FYR47016	CTTTTTTGGGCATAGTCCTGATTTCGTGTTGCAAGCGATTCAGAATCAGATGCAACAAGGAATAGGATTGGGAATGCAGTCCAATATCGCGGCACAAACGGCTGCTCTAATTAGTGAAATGACAGGTGTGGAGCGGGTTGCTTTTAGTAATACTGGAACAGAAGCAATTATGGCAGCAGTTCGTGTTGCTCGTTCTCGGACAAAACGCCAAAAAATTGCTCTGTTTTCTGGTTCTTATCACGGTACTTTTGACGGCATTTTAGCACGAGTTGGAGAGGAGCCGGAAACAGCCCAACCATTAAGTCTGGGTACACCATTAGGAATGGTTGAAGACGTAATAGTTCTGACCTATGGAGCCGAAGAAAGTTTACAAATAATTTCTGCTCATGCTGATGATTT…
DL_2_2_21	mcyE/ndaF	99	97.53	Uncultured cyanobacterium clone SV-D McyE (mcyE) gene, partial cds	https://www.ncbi.nlm.nih.gov/nucleotide/MG838576.1?report=genbank&log$=nuclalign&blast_rank=1&RID=TTTPDYA4016	100	93.75	Nostoc sp. 152 microcystin synthetase gene cluster, complete sequence; and hypothetical protein gene, partial cds	https://www.ncbi.nlm.nih.gov/nucleotide/KC699835.1?report=genbank&log$=nucltop&blast_rank=2&RID=B0P0SW90015	ATTTTTTGGGCATAGTCCTGATTTCGTGATAGAAGCAGTTCAACAGCAAATGCAACACGGAATCGGATTAGGAATGCAGTCGAATATTGCGGCAGAAACGGCTGCTTTAATTAGTGAAATAACCGGTGTAGAGCGGGTTGCTTTTAGTAATACTGGAACAGAAGCAGTTATGGCCGGAGTTCGTATTGCTCGTTCTCGGACAAAACGCCAAAAAATTGTGATATTTTCTGGTTCTTATCACGGTACATTTGATGGTATTTTAGCGCGAGTTGGAGAGGAGCCAGGAACAGCTCAACCATTGAGTCTTGGTACACCATTAGGAATGGTTGAAGACGTAATAGTTCTTACCTATGGCTCTGAAGAAAGTCTAGAAATAATTGCTGCTCAAGCTGATGATTT…
DL_2_2_21	anaF	100	98.86	Oscillatoria sp. PCC 6506 anatoxin-a and homoanatoxin-a biosynthetic gene cluster, complete sequence	https://www.ncbi.nlm.nih.gov/nucleotide/FJ477836.2?report=genbank&log$=nuclalign&blast_rank=1&RID=TU6DRYV1013	100	98.86	Oscillatoria sp. PCC 6506 clone 5 polyketide sythase gene, partial cds	https://www.ncbi.nlm.nih.gov/nucleotide/AY768508.1?report=genbank&log$=nuclalign&blast_rank=2&RID=TU6DRYV1013	TCGCAAATCGATGCTCACTTAGGCACAGGAACCCTTTTGAGCCCAGCAGCAGGACGCTTGTCTTATAGTTTGGGATTGAAAGGAGCAAGCATGGTAGTAGATACAGCTTGTTCTTCCTCCCTCGTGGCGGTACATCTGGCTGCAAACAGCTTGCGTAACAGAGAATCCGACCTAGCTTTAGTCGGAGGTGTGAACTTGCTCTTGGCACCAAGCCTAAGCATCAATTTCACAAAAGCGCGGATGCTAGCTCCAGATGGTCGTTGTAAAACCTTTGATAAGAGTGCAAATGGGTATGTCCGCAGTGAAGGTTGTGGTGTTGTGGTTTTGAAGCGCCTTAGTCAAGCCATCCGCGATCGCGACAACATTTTAGCATTAATTCGAGGTTCCGCCATCAATCAA…
DL_4_2_21	mcyE/ndaF	100	99.33	Microcystis aeruginosa PCC 7806 chromosome, complete genome	https://www.ncbi.nlm.nih.gov/nucleotide/CP155078.1?report=genbank&log$=nuclalign&blast_rank=1&RID=TU08E7NS013	100	99.33	Microcystis aeruginosa PCC 7806SL chromosome, complete genome	https://www.ncbi.nlm.nih.gov/nucleotide/CP020771.1?report=genbank&log$=nuclalign&blast_rank=2&RID=TU08E7NS013	ATTTTTTGGGCATAGTCCTGATTTTGTCATTGAAGCAGTTCAAGAACAAATGAATCGAGGAATAGGCTTAGGAATGCAGTCAAATCTGGCCGCCGAAACCGCCGCTTTAATTAGTGAAATGGGCCGGGTCGAAAGAGTCGCTTTTAGTAATACGGGAACCGAGGCGATTATGGCGGCTGTTCGCATTGCTCGCTCCCGGACAAAACGTCAAAAAATTGTTATGTTTGCCGGCTCCTACCATGGAACTTTTGACGGCATCTTAGCACGAGTAGGAGAAGATAAAACCACGACTCAACCCTTAAGTTTAGGCACTCCTTTAGGAATGGTTGAAGACATAATAGTCTTGAGTTATGGAGTTGAAGAAAGCCCTCGATATTATTGCTAGCTCATAGCTGATGA…
DL_4_2_21	anaF	100	98.06	Oscillatoria sp. PCC 6506 anatoxin-a and homoanatoxin-a biosynthetic gene cluster, complete sequence	https://www.ncbi.nlm.nih.gov/nucleotide/FJ477836.2?report=genbank&log$=nuclalign&blast_rank=1&RID=TU6JH83Y016	100	98.06	Oscillatoria sp. PCC 6506 clone 5 polyketide sythase gene, partial cds	https://www.ncbi.nlm.nih.gov/nucleotide/AY768508.1?report=genbank&log$=nuclalign&blast_rank=2&RID=TU6JH83Y016	CCGCGATCGCAAATCGATGCTCACTTAGGCACAGGAACCCTTTTGAGCCCAGCAGCAGGACGCTTGTCTTATAGTTTGGGATTGAAAGGAGCAAGCATGGTAGTAGATACAGCTTGTTCTTCCTCCCTCGTGGCGTTGCATCTGGCTGCAAACAGCTTGCGTAACAGAGAATCCGACCTAGCTTTAGTCGGAGGTGTGAACTTGCTCTTGGCACCAAGCCTAAGCATCAATTTCACAAAAGCGCGGATGCTAGCTCCAGATGGTCGTTGTAAAACCTTTGATAAGAGTGCAAATGGGTATGTCCGCAGTGAAGGTTGTGGTGTTGTGGTTTTGAAGCGCCTTAGTCAAGCCATACGCGATCGCGACAACATTTTAGCTATTAATTCGAGGTTCCGCCAT…
GOR_1_10_21	mcyE/ndaF	100	95.55	Uncultured cyanobacterium clone Hub07/17-6 microcystin synthetase (mycE) gene, partial cds	https://www.ncbi.nlm.nih.gov/nucleotide/OM810337.1?report=genbank&log$=nuclalign&blast_rank=1&RID=TTVGGCS2016	100	95.55	Uncultured cyanobacterium clone Hub07/17-4 microcystin synthetase (mycE) gene, partial cds	https://www.ncbi.nlm.nih.gov/nucleotide/OM810335.1?report=genbank&log$=nucltop&blast_rank=2&RID=B0PE03B5014	TCTTTTTTGGGCATAGTCCTGATTTCGTGATAGAAGCAGTTCAGCAGCAAATGCAACACGGAATCGGATTAGGAATGCAATCTAATATTGCGGCAGAAACGGCTGCTTTAATTAGTGAAATAACTGGTGTAGAACGGGTTGCTTTTAGTAATACGGGAACAGAAGCAATTATGGCAGCAGTTCGGATTGCTCGTTCTCGAACAAAACGCCAAAAAATTGTGCTGTTTTCTGGTTCTTATCATGGTACTTTTGATGGGATTCTAGCGCGAGTTGGAGAGGAACCAGAAACATCTCAACCATTGAGTCTCGGTATACCATCAGGAATGGTTGAAGACGTAATAGTTCTTACTTATGGAGCCGAAGAAAGTCTAGAAATAATTGCTGCTCAAGCTGATAATT…
GOR_1_4_21	mcyE/ndaF	100	94.17	Nostoc sp. 152 microcystin synthetase gene cluster, complete sequence; and hypothetical protein gene, partial cds	https://www.ncbi.nlm.nih.gov/nucleotide/KC699835.1?report=genbank&log$=nuclalign&blast_rank=1&RID=TTVA0X9H013	100	91.48	Uncultured cyanobacterium clone SV-E McyE (mcyE) gene, partial cds	https://www.ncbi.nlm.nih.gov/nucleotide/MG838577.1?report=genbank&log$=nucltop&blast_rank=2&RID=B0PKTZ7V014	TTTTTGGGCATAGTCCTGATTTCGTGATAGAAGCAGTTCAGCAGCAAATGCAACACGGAATTGGATTAGGAATGCAATCTAATATTGCAGCAGAAACGGCTACTTTAATTAGTGAGATGACTGGCGTAGAACGGGTTGCTTTTAGTAACACCGGAACAGAAGCAATTATGGCAGCAGTTCGCATTGCTCGTTCTCGGACAAAACGCCAAAAAATTGTGATATTTTCTGGTTCTTATCACGGTACTTTTGATGGTATTTTAGCGCGAGTTGGAGAGGAGCCAGAAACTACTCAACCATTGAGTCTAGGTATACTATCGGCAATGGTTGAAGACGTAATAGTTCTTACTTATGGAGCCGAAGAAAGTTTAAAAATAATTGCTGATCAAGCTGATAATTTAG…
GR_1_2_21	mcyE/ndaF	100	100	Microcystis aeruginosa PCC 7806 chromosome, complete genome	https://www.ncbi.nlm.nih.gov/nucleotide/CP155078.1?report=genbank&log$=nuclalign&blast_rank=1&RID=TU0KHX8K016	100	100	Microcystis aeruginosa PCC 7806SL chromosome, complete genome	https://www.ncbi.nlm.nih.gov/nucleotide/CP020771.1?report=genbank&log$=nuclalign&blast_rank=2&RID=TU0KHX8K016	ACTTTTTTGGGCATAGTCCTGATTTTGTCATTGAAGCAGTTCAAGAACAAATGAATCGAGGAATAGGCTTAGGAATGCAGTCAAATCTGGCCGCCGAAACCGCCGCTTTAATTAGTGAAATGGGCCGGGTCGAAAGAGTCGCTTTTAGTAATACGGGAACCGAGGCGATTATGGCGGCTGTTCGCATTGCTCGCTCCCGGACAAAACGTCAAAAAATTGTTATGTTTGCCGGCTCCTACCATGGAACTTTTGACGGCATCTTAGCACGAGTAGGAGAAGATAAAACCACGACTCAACCCTTAAGTTTAGGCACTCCTTTAGGAATGGTTGAAGACATAATAGTCTTGAGTTATGGAGTTGAAGAAAGCCTCGATATTATTGCTACTCATGCTGATGATT…
GR_1_3_21	mcyE/ndaF	100	99.78	Microcystis aeruginosa PCC 7806 chromosome, complete genome	https://www.ncbi.nlm.nih.gov/nucleotide/CP155078.1?report=genbank&log$=nuclalign&blast_rank=1&RID=TTTKDVVE016	100	99.78	Microcystis aeruginosa PCC 7806SL chromosome, complete genome	https://www.ncbi.nlm.nih.gov/nucleotide/CP020771.1?report=genbank&log$=nuclalign&blast_rank=2&RID=TTTKDVVE016	ATTTTTTGGGCATAGTCCTGATTTTGTCATTGAAGCAGTTCAAGAACAAATGAATCGAGGAATAGGCTTAGGAATGCAGTCAAATCTGGCCGCCGAAACCGCCGCTTTAATTAGTGAAATGGGCCGGGTCGAAAGAGTCGCTTTTAGTAATACGGGAACCGAGGCGATTATGGCGGCTGTTCGCATTGCTCGCTCCCGGACAAAACGTCAAAAAATTGTTATGTTTGCCGGCTCCTACCATGGAACTTTTGACGGCATCTTAGCACGAGTAGGAGAAGATAAAACCACGACTCAACCCTTAAGTTTAGGCACTCCTTTAGGAATGGTTGAAGACATAATAGTCTTGAGTTATGGAGTTGAAGAAAGCCTCGATATTATTGCTACTCATGCTGATGATTT…
J_4_5_21	mcyE/ndaF	76	99.56	Microcystis aeruginosa PCC 7806 chromosome, complete genome	https://www.ncbi.nlm.nih.gov/nucleotide/CP155078.1?report=genbank&log$=nuclalign&blast_rank=1&RID=TTSS1UPX013	76	99.56	Microcystis aeruginosa PCC 7806SL chromosome, complete genome	https://www.ncbi.nlm.nih.gov/nucleotide/CP020771.1?report=genbank&log$=nuclalign&blast_rank=2&RID=TTSS1UPX013	CTTTTTTGGGCATAGTCCTGATTTTGTCATTGAAGCAGTTCAAGAACAAATGAATCGAGGAATAGGCTTAGGAATGCAGTCAAATCTGGCCGCCGAAACCGCCGCTTTAATTAGTGAAATGGGCCGGGTCGAAAGAGTCGCTTTTAGTAATACGGGAACCGAGGCGATTATGGCGGCTGTTCGCATTGCTCGCTCCCGGACAAAACGTCAAAAAATTGTTATGTTTGCCGGCTCCTACCATGGAACTTTTGACGGCATCTTAGCACGAGTAGGAGAAGATAAAACCACGACTCAACCCTTAAGTTTAGGCACTCCTTTAGGAATGGTTGAAGACATAATAGTCTTGAGTTATGGAGTTGAAGAAAGCCTCGATATTATTGCTACTCATGCTGATGATTT…
J_6_5_21	mcyE	100	99.62	Microcystis aeruginosa PCC 7806 chromosome, complete genome	https://www.ncbi.nlm.nih.gov/nucleotide/CP155078.1?report=genbank&log$=nuclalign&blast_rank=1&RID=TU33J902013	100	99.62	Microcystis aeruginosa PCC 7806SL chromosome, complete genome	https://www.ncbi.nlm.nih.gov/nucleotide/CP020771.1?report=genbank&log$=nuclalign&blast_rank=2&RID=TU33J902013	TGAGTGCCGCCCTAGCATCGGGTTATCATAACCAACCCGAAATGACTCAAGAAAAATTTAAACCTAGCTTTCTTGATGAGACAAAAACTCTCTTTAGAACCGGCGATTTAGGCAAGCAAACTGCTCCCGGTATCATTGAGTTTATGGGACGAAAAGATAATCAAGTTAAGGTCAATGGTTATCGAATTGACCCCGGAGAAATTGAATATCAATTGACTCGTTATGCTCCCATTGAAAGAGCGATTGTTTTACCCGTTCAAGTTAATAATCAAACTCAATTATCTGCTTACTGTCAAACAGACAAAACTCTAGAAATTGCTGAGATTCGAGAATTACTTGCCAAATTTTTACCAGTTTATATGATTCCGAGTTACTTTATTTTTTTAAAGCAATTCCCCT…
LW_1_2_21	mcyE/ndaF	100	100	Microcystis aeruginosa PCC 7806 chromosome, complete genome	https://www.ncbi.nlm.nih.gov/nucleotide/CP155078.1?report=genbank&log$=nuclalign&blast_rank=1&RID=TU0PP4YM016	100	100	Microcystis aeruginosa PCC 7806SL chromosome, complete genome	https://www.ncbi.nlm.nih.gov/nucleotide/CP020771.1?report=genbank&log$=nuclalign&blast_rank=2&RID=TU0PP4YM016	ATTTTTTGGGCATAGTCCTGATTTTGTCATTGAAGCAGTTCAAGAACAAATGAATCGAGGAATAGGCTTAGGAATGCAGTCAAATCTGGCCGCCGAAACCGCCGCTTTAATTAGTGAAATGGGCCGGGTCGAAAGAGTCGCTTTTAGTAATACGGGAACCGAGGCGATTATGGCGGCTGTTCGCATTGCTCGCTCCCGGACAAAACGTCAAAAAATTGTTATGTTTGCCGGCTCCTACCATGGAACTTTTGACGGCATCTTAGCACGAGTAGGAGAAGATAAAACCACGACTCAACCCTTAAGTTTAGGCACTCCTTTAGGAATGGTTGAAGACATAATAGTCTTGAGTTATGGAGTTGAAGAAAGCCTCGATATTATTGCTACTCATGCTGATGATTT…
LW_1_3_21	mcyE/ndaF	100	100	Microcystis aeruginosa PCC 7806 chromosome, complete genome	https://www.ncbi.nlm.nih.gov/nucleotide/CP155078.1?report=genbank&log$=nuclalign&blast_rank=1&RID=TTZFU469013	100	100	Microcystis aeruginosa PCC 7806SL chromosome, complete genome	https://www.ncbi.nlm.nih.gov/nucleotide/CP020771.1?report=genbank&log$=nuclalign&blast_rank=2&RID=TTZFU469013	NCTTTTTTGGGCATAGTCCTGATTTTGTCATTGAAGCAGTTCAAGAACAAATGAATCGAGGAATAGGCTTAGGAATGCAGTCAAATCTGGCCGCCGAAACCGCCGCTTTAATTAGTGAAATGGGCCGGGTCGAAAGAGTCGCTTTTAGTAATACGGGAACCGAGGCGATTATGGCGGCTGTTCGCATTGCTCGCTCCCGGACAAAACGTCAAAAAATTGTTATGTTTGCCGGCTCCTACCATGGAACTTTTGACGGCATCTTAGCACGAGTAGGAGAAGATAAAACCACGACTCAACCCTTAAGTTTAGGCACTCCTTTAGGAATGGTTGAAGACATAATAGTCTTGAGTTATGGAGTTGAAGAAAGCCTCGATATTATTGCTACTCATGCTGATGATT…
LW_1_4_21	mcyE/ndaF	96	97.96	Microcystis aeruginosa PCC 7806SL chromosome, complete genome	https://www.ncbi.nlm.nih.gov/nucleotide/CP020771.1?report=genbank&log$=nuclalign&blast_rank=1&RID=TTZTEKXA016	94	97.96	Microcystis aeruginosa PCC 7806 chromosome, complete genome	https://www.ncbi.nlm.nih.gov/nucleotide/CP155078.1?report=genbank&log$=nucltop&blast_rank=1&RID=B0RJB51B014	CGAGGAATCGGCTTAGGAATGCAGTCAAATCTGGCCGCCGAAACCGCCGCTTTAATTAGTGAAATGGGCGGGGTCGAAAGAGTCGCTTTTAGTAATACTAGGAGAAGATACAGCCACAACTCAACCCTTAAGTTTAGGCACTCCTTTAGGAATGGTTGAAGACATAATAGTTTTACCGGCTC
LW_2_1_21	mcyE/ndaF	99	99.78	Microcystis aeruginosa PCC 7806 chromosome, complete genome	https://www.ncbi.nlm.nih.gov/nucleotide/CP155078.1?report=genbank&log$=nuclalign&blast_rank=1&RID=TTSZ9NTJ016	99	100	Microcystis aeruginosa PCC 7806SL chromosome, complete genome	https://www.ncbi.nlm.nih.gov/nucleotide/CP020771.1?report=genbank&log$=nuclalign&blast_rank=2&RID=TTSZ9NTJ016	GGGTTACTTTTTTGGGCATAGTCCTGATTTTGTCATTGAAGCAGTTCAAGAACAAATGAATCGAGGAATAGGCTTAGGAATGCAGTCAAATCTGGCCGCCGAAACCGCCGCTTTAATTAGTGAAATGGGCCGGGTCGAAAGAGTCGCTTTTAGTAATACGGGAACCGAGGCGATTATGGCGGCTGTTCGCATTGCTCGCTCCCGGACAAAACGTCAAAAAATTGTTATGTTTGCCGGCTCCTACCATGGAACTTTTGACGGCATCTTAGCACGAGTAGGAGAAGATAAAACCACGACTCAACCCTTAAGTTTAGGCACTCCTTTAGGAATGGTTGAAGACATAATAGTCTTGAGTTATGGAGTTGAAGAAAGCCTCGATATTATTGCTACTCATGCTGA…
LW_2_2_21	mcyE/ndaF	99	97.98	Uncultured cyanobacterium clone SV-D McyE (mcyE) gene, partial cds	https://www.ncbi.nlm.nih.gov/nucleotide/MG838576.1?report=genbank&log$=nuclalign&blast_rank=1&RID=TTT5A0WU013	100	93.56	Nostoc sp. 152 microcystin synthetase gene cluster, complete sequence; and hypothetical protein gene, partial cds	https://www.ncbi.nlm.nih.gov/nucleotide/KC699835.1?report=genbank&log$=nucltop&blast_rank=2&RID=B0RU6MC7014	CTTTTTTGGGCATAGTCCTGATTTCGTGATAGAAGCAGTTCAACAGCAAATGCAACACGGAATCGGCTTAGGAATGCAGTCGAATATTGCGGCAGAAACGGCTGCTTTAATTAGTGAAATAACTGGTGTAGAGCGGGTTGCTTTTAGCAATACTGGAACAGAAGCAGTTATGGCAGCAGTTCGTATTGCTCGTTCTCGGACAAAACGCCAAAAAATTGTTCTATTTTCTGGTTCTTATCATGGTACATTTGATGGTATTTTAGCGCGAGTTGGCGAGGAGCCAGGAACAGCTCAACCATTGAGTCTTGGTACACCATTAGGAATGGTTGAAGACGTAATAGTTCTTACCTATGGCTCTGAAGAAAGTCTAGAAATAATTGCTGCTCAAGCTGATGATTT…
LW_2_4_21	anaF	78	96.51	Oscillatoria sp. PCC 6506 anatoxin-a and homoanatoxin-a biosynthetic gene cluster, complete sequence	https://www.ncbi.nlm.nih.gov/nucleotide/FJ477836.2?report=genbank&log$=nuclalign&blast_rank=1&RID=TU65U49C013	78	96.51	Oscillatoria sp. PCC 6506 clone 5 polyketide sythase gene, partial cds	https://www.ncbi.nlm.nih.gov/nucleotide/AY768508.1?report=genbank&log$=nuclalign&blast_rank=2&RID=TU65U49C013	TCATCCAATTTCGGAAGCGCGATCGCAAATCGCACGCCGCCCGCCAAGCTCGCGCTGACTTCCAGCGTTTGCTCAGGAGGAAGCAGGGCCACTACTTCGGAAGCGCGATCGCAAATCGACGCTCACTTAGGCACAGGAACCCTTTTGAGCCCAGCAGCAGGACGCTTGTCCTATAGTTTGGGATTGAAAGGAGCAAGCATGGTAGTAGATACAGCTTGTTCTTCCTCCCTCGTGGCGGTGCATCTGGCTGCAAACAGCTTGCGTAACAAAGAATCCGACCTAGCTTTAGTCGGAGGTGTGAACTTGCTCTTGGCACCAAGCCTAAGCATCAATTTCACAAAAGCTAGCGGATGCTTGCGACCGATGGTCGTTGTAAAACCTTTGATGCTAGTGCAAATG…
MT_1_4_21	mcyE/ndaF	98	97.53	Uncultured cyanobacterium clone SV-D McyE (mcyE) gene, partial cds	https://www.ncbi.nlm.nih.gov/nucleotide/MG838576.1?report=genbank&log$=nuclalign&blast_rank=1&RID=TTUV7NX7013	99	93.11	Nostoc sp. 152 microcystin synthetase gene cluster, complete sequence; and hypothetical protein gene, partial cds	https://www.ncbi.nlm.nih.gov/nucleotide/KC699835.1?report=genbank&log$=nucltop&blast_rank=2&RID=B0S2HV41015	ATTTTTTGGGCATAGTCCTGATTTCGTGATAGAAGCAGTTGAACAGCAAATGCAACACGGAATCGGCTTAGGAATGCAGTCGAATATTGCGGCAGAAACGGCTGCTTTAATTAGTGAAATAACTGGTGTAGAGCGGGTTGCTTTTAGCAATACTGGAACAGAAGCAGTTATGGCAGCAGTTCGTATTGCTCGTTCTCGGACAAAACGCCAAAAAATGGTTCTATTTTCTGGTTCTTATCATGGTACTTTTGATGGTATTTTAGCGCGAGTTGGAGAGGAGCCAGGAACAGTTCAACCATTGAGTCTTGGTACACCATTAGGAATGGTTGAAGACGTAATAGTTCTTACCTATGGTTCTGAAGAAAGTCTAGAAATAATTGCTGCTCAAGCTGATGATTT…
MT_2_8_21	anaF	100	93.85	Cylindrospermum stagnale PCC 7417, complete genome	https://www.ncbi.nlm.nih.gov/nucleotide/CP003642.1?report=genbank&log$=nuclalign&blast_rank=1&RID=TU86PHPY013	100	91.57	Oscillatoria sp. PCC 6506 anatoxin-a and homoanatoxin-a biosynthetic gene cluster, complete sequence	https://www.ncbi.nlm.nih.gov/nucleotide/FJ477836.2?report=genbank&log$=nucltop&blast_rank=2&RID=B0S2Y67E015	GTCGCAAATCGATGCTCACCTCGGCACAGGCACCCTTTTGAGTCCAGCAGCAGGACGCTTGTCCTATAGTTTGGGGTTGAGAGGAGCAAGCATGGTGGTGGATACAGCTTGTTCTTCATCGCTCGTGGCGGTGCATCTGGCTGTAAACAGCTTGCGTAACAGAGAATCCGACCTAGCTTTAGTCGGAGGTGTGAACTTGCTGCTGGCGCCAAACCTGAGCATCAATTTCTCAAAAGCAAGGATGCTTTCTCCAGATGGTCGTTGTAAAACCTTTGATGCTAGTGCAAATGGGTATGTCCGCAGTGAAGGTTGTGGCGTTGTTGTTTTGAAACGCCTTAGTCAAGCCATGCGCGATGGCGACAATATTTTAGCATTAATTAGAGGTTCCGCCGTCAATCA…
NE_1_2_21	mcyE/ndaF	100	95.31	Uncultured cyanobacterium clone Hub07/17-6 microcystin synthetase (mycE) gene, partial cds	https://www.ncbi.nlm.nih.gov/nucleotide/OM810337.1?report=genbank&log$=nuclalign&blast_rank=1&RID=TTUAU97R013	100	95.31	Uncultured cyanobacterium clone Hub07/17-4 microcystin synthetase (mycE) gene, partial cds	https://www.ncbi.nlm.nih.gov/nucleotide/OM810335.1?report=genbank&log$=nuclalign&blast_rank=2&RID=TTUAU97R013	ATTTTTTGGGCATAGTCCTGATTTCGTGATAGAAGCAGTTCAGCAGCAAATGCAACACGGAATCGGATTAGGAATGCAATCTAATATTGCGGCAGAAACGGCTGCTTTAATTAGTGAAATAACTGGTGTAGAACGGGTTGCTTTTAGTAATACGGGAACAGAAGCAATTATGGCAGCAGTTCGGATTGCTCGTTCTCGAACAAAACGCCAAAAAATTGTGCTGTTTTCTGGTTCTTATCATGGTACTTTTGATGGGATTCTAGCGCGAGTTGGAGAGGAACCAGAAACATCTCAACCATTGAGTCTCGGTATACCATCAGGAATGGTTGAAGACGTAATAGTTCTTACTTATGGAGCCGAAGAAAGTCTAGAAATAATTGCTGCTCAAGCTGATAATTA…
NE_2_5_21	mcyE/ndaF	99	97.53	Uncultured cyanobacterium clone SV-D McyE (mcyE) gene, partial cds	https://www.ncbi.nlm.nih.gov/nucleotide/MG838576.1?report=genbank&log$=nuclalign&blast_rank=1&RID=TTUH47JH013	100	92.41	Nostoc sp. 152 microcystin synthetase gene cluster, complete sequence; and hypothetical protein gene, partial cds	https://www.ncbi.nlm.nih.gov/nucleotide/KC699835.1?report=genbank&log$=nucltop&blast_rank=2&RID=B0S9RC42014	ATTTTTTGGGCATAGTCCTGATTTCGTGATAAAAGCAGTTCAACAGCAAATGCAACACGGAATCGGCTTAGGAATGCAGTCGAATATTGCGGCAGAAACGGCTGCTTTAATTAGTGAAATAACCGGTGTAGAGCGGGTTGCTTTTAGCAATACTGGAACAGAGGCAGTTATGGCGGGAGTTCGTATTGCTCGTTCTCGGACAAAACGCCAAAAAATTGTTCTATTTTCTGGTTCTTATCATGGTACATTTGATGGTATTTTAGCGCGAGTTGGCGAGGAGCCAGGAACAGCTCAACCATTGAGTCTTGGTACACCATTAGGAATGGTTGAAGACGTAATAGTTCTTACCTATGGCTCTGAAGAAAGTCTAGAAATAATTGCTGCTCAAGCTGATGATTT…
NE_2_6_21	mcyE/ndaF	99	97.98	Uncultured cyanobacterium clone SV-D McyE (mcyE) gene, partial cds	https://www.ncbi.nlm.nih.gov/nucleotide/MG838576.1?report=genbank&log$=nuclalign&blast_rank=1&RID=TTUMZMXA013	100	93.54	Nostoc sp. 152 microcystin synthetase gene cluster, complete sequence; and hypothetical protein gene, partial cds	https://www.ncbi.nlm.nih.gov/nucleotide/KC699835.1?report=genbank&log$=nucltop&blast_rank=2&RID=B0SG1ANN015	CTTTTTTGGGCATAGTCCTGATTTCGTGATAGAAGCAGTTCAACAGCAAATGCAACACGGAATCGGCTTAGGAATGCAGTCGAATATTGCGGCAGAAACGGCTGCTTTAATTAGTGAAATAACTGGTGTAGAGCGGGTTGCTTTTAGCAATACTGGAACAGAAGCAGTTATGGCAGCAGTTCGTATTGCTCGTTCTCGGACAAAACGCCAAAAAATTGTTCTATTTTCTGGTTCTTATCATGGTACATTTGATGGTATTTTAGCGCGAGTTGGCGAGGAGCCAGGAACAGCTCAACCATTGAGTCTTGGTACACCATTAGGAATGGTTGAAGACGTAATAGTTCTTACCTATGGCTCTGAAGAAAGTCTAGAAATAATTGCTGCTCAAGCTGATGATTT…
NE_2_6_21	anaF	56	96.02	Oscillatoria sp. PCC 6506 clone 5 polyketide sythase gene, partial cds	https://www.ncbi.nlm.nih.gov/nucleotide/AY768508.1?report=genbank&log$=nuclalign&blast_rank=1&RID=TU7JTXPJ013	56	96.02	Oscillatoria sp. PCC 6506 clone 5 polyketide sythase gene, partial cds	https://www.ncbi.nlm.nih.gov/nucleotide/AY768508.1?report=genbank&log$=nucltop&blast_rank=2&RID=B0SRTWU0014	CCGCCTGAAAACGTTAGAAGGTACTTTAGTCAAAGCGGAGAAAGGCTATGTTGTCAAACAGTCAGCCCACCGTAGCGCGGCTACGTTTTTTGCAGCGGCAGCAGAGTGGGCAAGGTCTGGCGGTGCTATTGCAAAGCCAAAACNTCAACGAATTTCTCGATCGCCGTCAGCAGTTGCGGTTAGTGTATAGACGCGATCGCACCATCCTNCCGACCTAAAAGCCGAAGCCTACGACCTCAATCTCCGTCTCCGTAAAGTAGAAACTCAGAAAAACGATATCGCTATCCTGACACAAGAGTTTCTAGCACAGAAAGCCCAGGCTCAAGATCTCCCTCGATATCAGCACGGATCGGAAGGCGGCGATCGCAAATCGATGCTCACTTAGGCACAGGAACCCTT…
NE_2_7_21	mcyE/ndaF	97	97.31	Uncultured cyanobacterium clone SV-D McyE (mcyE) gene, partial cds	https://www.ncbi.nlm.nih.gov/nucleotide/MG838576.1?report=genbank&log$=nuclalign&blast_rank=1&RID=TTURX8HK013	100	91.96	Nostoc sp. 152 microcystin synthetase gene cluster, complete sequence; and hypothetical protein gene, partial cds	https://www.ncbi.nlm.nih.gov/nucleotide/KC699835.1?report=genbank&log$=nucltop&blast_rank=2&RID=B0SWFJFY014	NCTTTTTTGGGCATAGTCCTGATTTCGTGATAAAAGCAGTTCAACAGCAAATGCAACACGGAATCGGCTTAGGAATGCAGTCGAATATTGCGGCAGAAACGGCTGCTTTAATTAGTGAAATAACCGGTGTAGAGCGGGTTGCTTTTAGCAATACTGGAACAGAGGCAGTTATGGCGGGAGTTCGTATTGCTCGTTCTCGGACAAAACGCCAAAAAATTGTTCTATTTTCTGGTTCTTATCATGGTACATTTGATGGTATTTTAGCGCGAGTTGCCGAGGAGCCAGGAACAGCTCAACCATTGAGTCTTGGTACACCATTAGGAATGGTTGAAGACGTAATAGTTCTTACCTATGGCTCTGAAGAAAGTCTAGAAATAATTGCTGCTCAAGCTGATGATT…
NE_2_7_21	anaF	65	96.9	Oscillatoria sp. PCC 6506 anatoxin-a and homoanatoxin-a biosynthetic gene cluster, complete sequence	https://www.ncbi.nlm.nih.gov/nucleotide/FJ477836.2?report=genbank&log$=nuclalign&blast_rank=1&RID=TU7S4M3S013	65	96.9	Oscillatoria sp. PCC 6506 clone 5 polyketide sythase gene, partial cds	https://www.ncbi.nlm.nih.gov/nucleotide/AY768508.1?report=genbank&log$=nuclalign&blast_rank=2&RID=TU7S4M3S013	AGCCGCGATCGCAAATCGCGTACACTTGTTGAAATTTAAAATTACTTAACATTGCAGCAGATGCTTTTTTAAAGCCTACTAAAGAAAATAAAGGTTGACGATCAGCGTGAGTTTTGTCCAAGCTTATAAGAAATTGTCCCAAGCTTGAGCAACAAGGTTGCTTAACCAGCGTCTTTGTTCTAGATCTAATAGGCTATCATCGGCTAACACCTGAGCGGTTAATTGTTCTAAGGATTGACCCTGATTTCGGAAAGGCGGGTCGCAAATCGATGCTCACTTAGGCACAGGAACCCTTTTGAGCCCAGCAGCAGGACGCTTGTCTTATAGTTTGGGATTGAAAGGAGCAAGCATGGTAGTAGATACAGCTTGTTCTTCCTCCCTCGTGGCGGTGCATCTGGC…
PB_4_2_21	mcyE/ndaF	91	93.59	Nostoc linckia MZ-C21 nodularin synthetase (ndaF) gene, partial cds	https://www.ncbi.nlm.nih.gov/nucleotide/MT294046.1?report=genbank&log$=nuclalign&blast_rank=1&RID=TTW7X93H013	85	94.39	Uncultured cyanobacterium clone TK1 nodularin synthetase (ndaF) gene, partial cds	https://www.ncbi.nlm.nih.gov/nucleotide/JN624686.1?report=genbank&log$=nuclalign&blast_rank=2&RID=TTW7X93H013	TTTTACTTTTTTGGGCATAGTCCTGATTTCGTGCTGGAAGCGATTCAGAATCAGATGCAACAAGGAATAGGATTGGGAATGCAATCCAATATAGCGGCACAAACGGCTGCTTTAATTAGTGAAATGACAGGTGTGGAGCGGGTGGCTTTTAGTAATACTGGAACCGAAGCAATTATGGCAGCAGTTCGTGTTGCTCGTTCTCGGACAAAACGCCAAAAAATTGTTCTGTTTGCTGGTTCTTATCACGGTACTTTTGACGGCATCTTAGCACGAGGAGGAGAGGAGCCGGAATCAGCTCAACCATTAAGTCTCGGCACACCATTAGGAATGGTTGAAGACGTGATCGTTCTTACCTATGGAGCCGAAGAAAGTTTACAAATAATCTCTGCTCAGGCTGAT…
PI_1_2_21	mcyE/ndaF	99	97.53	Uncultured cyanobacterium clone SV-D McyE (mcyE) gene, partial cds	https://www.ncbi.nlm.nih.gov/nucleotide/MG838576.1?report=genbank&log$=nuclalign&blast_rank=1&RID=TTVKFJUX013	100	93.54	Nostoc sp. 152 microcystin synthetase gene cluster, complete sequence; and hypothetical protein gene, partial cds	https://www.ncbi.nlm.nih.gov/nucleotide/KC699835.1?report=genbank&log$=nucltop&blast_rank=2&RID=B0T49PKG015	TCTTTTTTGGGCATAGTCCTGATTTCGTGATAGAAGCAGTTCAACAGCAAATGCAACACGGAATCGGCTTAGGAATGCAGTCGAATATTGCAGCAGAAACGGCTGCTTTAATTAGTGAAATAACTGGTGTAGAACGGGTTGCTTTTAGCAATACTGGAACAGAAGCAGTTATGGCCGGAGTTCGTATTGCTCGTTCTCGGACAAAACGCCAAAAAATTGTGCTATTTTCTGGTTCTTATCATGGTACTTTTGATGGTATTTTAGCGCGAGTTGGAGAGGAACCAGGAACAGCTCAACCATTGAGTCTTGGTACACCATTAGGAATGGTTGAAGACGTAATAGTTCTTACCTATGGTTCTGAAGAAAGTCTAGAAATAATTGCTGCTCAAGCTGATAATT…
PI_2_1_21	mcyE/ndaF	91	96.63	Nostoc sp. 65.1 NdaF (ndaF) gene, partial cds	https://www.ncbi.nlm.nih.gov/nucleotide/JF342715.1?report=genbank&log$=nuclalign&blast_rank=1&RID=TTVP2BHN013	99	92.49	Nostoc sp. 73.1 NdaF (ndaF) gene, partial cds	https://www.ncbi.nlm.nih.gov/nucleotide/JF342710.1?report=genbank&log$=nucltop&blast_rank=2&RID=B0T82JKE015	TTACTTTTTTGGGCATAGTCCTGATTTTGTGTTGGCAGCAATTCAGCAACAAATGCAACACGGAATCGCATTAGGAATACAGTCTAATATTGCAGCAGAAACGGCTGCTTTAATTTGTGAAATGACAGGTGTGGAACGAGTCGCTTTTAGTAATACTGGTACAGAAGCGATTATGGCAGCAGTACGTATTGCTCGTTCTCGAACAAAACGCCAAAAAATTGCTTTATTTTCTGGTTCTTATCACGGTACTTTTGATGGCATTTTAGCGCGAACTGGGGAGGAGGCGGGAATAGCTCAACCATTAAGTCTAGGTACACCATCAGGAATGGTTGAAGACGTAATAGTTCTTACCTACGGTGCTGAAGAAAGTCTAGAAATAATTGCTGCTCATGCTGATGA…
SUP_2_1_21	mcyE/ndaF	81	96.86	Uncultured cyanobacterium clone SV-D McyE (mcyE) gene, partial cds	https://www.ncbi.nlm.nih.gov/nucleotide/MG838576.1?report=genbank&log$=nuclalign&blast_rank=1&RID=TTTUC0NX013	85	93.13	Nostoc sp. 152 microcystin synthetase gene cluster, complete sequence; and hypothetical protein gene, partial cds	https://www.ncbi.nlm.nih.gov/nucleotide/KC699835.1?report=genbank&log$=nucltop&blast_rank=2&RID=B0T8EYDG015	TTTTGGGGGGTTTACTTTTTTGGGCATAGTCCTGATTTCGTGATAGAAGCAGTTGAACAGCAAATGCAACACGGAATCGGATTAGGAATGCAGTCGAATATTGCGGCAGAAACGGCTGCTTTAATTAGTGAAATAACTGGTGTAGAGCGGGTTGCTTTTAGCAATACTGGAACAGAAGCAGTTATGGCAGCAGTTCGTATTGCTCGTTCTCGGACAAAACGCCAAAAAATCGTTCTGTTTTCTGGTTCTTATCACGGTACTTTTGATGGGATTTTAGCGCGAGTTGGAGAGGAGCCAGGAACAACTCAACCCTTGAGTCTTGGTACACCATTAGGAATGGTTGAAGACGTAATAGTTCTTACCTATGGTTCTGAAGAAAGTCTAGAAATAATTGCTGCT…
SUP_2_2_21	mcyE/ndaF	99	97.77	Uncultured cyanobacterium clone SV-D McyE (mcyE) gene, partial cds	https://www.ncbi.nlm.nih.gov/nucleotide/MG838576.1?report=genbank&log$=nuclalign&blast_rank=1&RID=TTU1V9YF013	100	93.57	Nostoc sp. 152 microcystin synthetase gene cluster, complete sequence; and hypothetical protein gene, partial cds	https://www.ncbi.nlm.nih.gov/nucleotide/KC699835.1?report=genbank&log$=nucltop&blast_rank=2&RID=B0TB1BV3014	CTTTTTTGGGCATAGTCCTGATTTCGTGATAGAAGCAGTTCAACAGCAAATAGCAACACGGAATCGGCATTAGGAATGCAGTCGAATATTGCGGCAGAAACGGCTGCTTTAATTAGTGAAATAACTGGTGTAGAGCGGGTTGCTTTTAGTAATACCGGAACAGAAGCAGTTATGGCCGGAGTTCGTATTGCTCGTTCTCGGACAAAACGCCAAAAAATTGTTCTATTTTCTGGTTCTTATCACGGTACTTTTGATGGTATTTTAGCGCGAGTTGGAGAGGAGCCAGGAACAGCTCAACCATTGAGTCTTGGTACACCATTAGGAATGGTTGAAGATGTAATAGTTCTTACCTATGGTTCTGAAGAAAGTCTAGAAATAATTGCTGCTCAAGCTGATGAT…
SUP_4_3_21	mcyE/ndaF	100	95.99	Nostoc sp. 152 microcystin synthetase gene cluster, complete sequence; and hypothetical protein gene, partial cds	https://www.ncbi.nlm.nih.gov/nucleotide/KC699835.1?report=genbank&log$=nuclalign&blast_rank=1&RID=TTU6Y4UR013	100	94.21	Uncultured cyanobacterium clone SV-E McyE (mcyE) gene, partial cds	https://www.ncbi.nlm.nih.gov/nucleotide/MG838577.1?report=genbank&log$=nuclalign&blast_rank=2&RID=TTU6Y4UR013	ATTTTTTGGGCATAGTCCTGATTTCGTGATAGAAGCAGTTCAACAGCAAATGCAACACGGAATCGGATTAGGAATGCAATCTAATATTGCGGCAGAAACGGCTGCTTTAATTAGTGAAATAACTGGTGTAGAACGGGTTGCTTTTAGTAATACTGGAACAGAAGCAATTATGGCAGCAGTTAGGATTGCTCGTTCTCGGACAAAACGCCAAAAAATTGTGCTGTTTTCTGGTTCTTATCACGGGACTTTTGATGGCATTTTAGCGCGAGTTGGAGAGGAGCCGGGAACTGCTCTACCCTTGAGTCTTGGTATACCATCAGGAATGGTTGAAGACGTAATAGTTCTTACCTATGGAGCCGAAGAAAAGTCTAAAAATAATTGCTGCTCAAGCTGATAATT…
T2	mcyE/ndaF	50	96.2	Nostoc sp. 65.1 NdaF (ndaF) gene, partial cds	https://www.ncbi.nlm.nih.gov/nucleotide/JF342715.1?report=genbank&log$=nuclalign&blast_rank=1&RID=TTSVHG7Y013	56	91.86	Nostoc sp. 73.1 NdaF (ndaF) gene, partial cds	https://www.ncbi.nlm.nih.gov/nucleotide/JF342710.1?report=genbank&log$=nucltop&blast_rank=2&RID=B0TKR95X015	GGGGGTTTACTTTTTTGGGCATAGTCCTGATTTTGTGTTGGCAGCAATTCAGCAACAAATGCAACACGGAATCGCATTAGGAATACAGTCTAATATTGCAGCAGAAACGGCTGCTTTAATTTGTGAAATGACAGGTGTGGAACGAGTCGCTTTTAGTAATACTGGTACAGAAGCGATTATGGCAGCAGTACGTATTGCTCGTTCTCGAACAAAACGCCAAAAAATTGCTTTATTTTCTGGTTCTTATCACGGTACTTTTGATGGCATTTTAGCGCGAACTGGGGAGGAGGCGGGAATAGCTCAACCATTAAGTCTAGGTACACCATCAGGAATGGTTGAAGACGTAATAGTTCTTACCTACGGTGCTGAAGAAAGTCTAGAAATAATTGCTGCTCATGC…
TT_1_1_21	mcyE/ndaF	98	97.09	Uncultured cyanobacterium clone SV-D McyE (mcyE) gene, partial cds	https://www.ncbi.nlm.nih.gov/nucleotide/MG838576.1?report=genbank&log$=nuclalign&blast_rank=1&RID=TTV0A23P013	99	93.13	Nostoc sp. 152 microcystin synthetase gene cluster, complete sequence; and hypothetical protein gene, partial cds	https://www.ncbi.nlm.nih.gov/nucleotide/KC699835.1?report=genbank&log$=nuclalign&blast_rank=2&RID=TTV0A23P013	TGGAGGCTGTAAATCGGGTTTACGACTTTGCACAGGCTCTACCAATACTGCTGCTAAATCATCAGCTTGAGCAGCAATTATTTCTAGACTTTCTTCAGAACCATAGGTAAGAACTATTACGTCTTCAACCATTCCTAATGGTGTACCAAGACTCAATGGTTGAGCTGTTACTGGTTCCTCTCCAACTCGCGCTAAAATACCATCAAAAGTACCATGATAAGAACCAGAAAATATCACAATTTTTTGGCGTTTTGTCCGAGAACGAGCAATACGAACTCCGGCCATAACTGCTTCTGTTCCAGTATTGCTAAAGGCAACCCGTTCTACACCAGTTATTTCACTAATTAAAGCAGCCGTTTCTGCCGCAATATTTGACTGCATTCCTAAGCCAATTCCGTG…
TT_1_2_21	mcyE/ndaF	97	98.43	Uncultured cyanobacterium clone SV-D McyE (mcyE) gene, partial cds	https://www.ncbi.nlm.nih.gov/nucleotide/MG838576.1?report=genbank&log$=nuclalign&blast_rank=1&RID=TTV3DBWJ013	99	93.04	Nostoc sp. 152 microcystin synthetase gene cluster, complete sequence; and hypothetical protein gene, partial cds	https://www.ncbi.nlm.nih.gov/nucleotide/KC699835.1?report=genbank&log$=nucltop&blast_rank=2&RID=B0TS5EPV014	TNCTTTTTTGGGCATAGTCCTGATTTCGTGATAGAAGCAGTTCAACAGCAAATGCAACACGGAATTGGCTTAGGAATGCAGTCGAATATTGCGGCAGAAACGGCTGCTTTAATTAGTGAAATAACTGGTGTAGAGCGGGTTGCTTTTAGCAATACTGGAACAGAAGCAGTTATGGCCGGAGTTCGTATTGCTCGTTCTCGGACAAAACGCCAAAAAATTGTTCTATTTTCTGGTTCTTATCATGGTACTTTTGATGGTATTTTAGCGCGAGTTGGAGAGGAGCCAGGAACAGCTCAACCATTGAGTCTTGGTACACCATTAGGAATGGTTGAAGACGTAATAGTTCTTACCTATGGTTCTGAAGAAAGCTCTAGAAATAATTGCTGCTCAAGCTGATGA…
TT_1_2_21	anaF	100	97.49	Oscillatoria sp. PCC 6506 anatoxin-a and homoanatoxin-a biosynthetic gene cluster, complete sequence	https://www.ncbi.nlm.nih.gov/nucleotide/FJ477836.2?report=genbank&log$=nuclalign&blast_rank=1&RID=TU8DANYH013	100	97.49	Oscillatoria sp. PCC 6506 clone 5 polyketide sythase gene, partial cds	https://www.ncbi.nlm.nih.gov/nucleotide/AY768508.1?report=genbank&log$=nuclalign&blast_rank=2&RID=TU8DANYH013	TCGCAAATCGATGCTCACTTAGGCACAGGAACCCTTTTGAGCCCAGCAGCAGGACGCTTGTCTTATAGTTTGGGATTGAAAGGAGCAAGCATGGTAGTAGATACAGCTTGTTCTTCCTCCCTCGTGGCGGTGCATCTGGCTGCAAACAGCCTGCGTAACAGAGAATCCGACCTAGCTTTAGTCGGAGGTGTGAACTTGCTCTTGGCACCAAGCCTAAGCATCAATTTCACAAAAGCGCGGATGCTTGCGACCGATGGTCGTTGTAAAACCTTTGATGCTAGTGCAAATGGGTATGTCCGCAGTGAAGGTTGTGGTGTTGTTGTTTTGAAGCGCCTTAGTCAAGCCATCCGCGATGGAGACAACATTTTAGCATTAATTCGAGGTTCAGCCATCAATCAA…
TT_2_2_21	mcyE/ndaF	97	96.89	Uncultured cyanobacterium clone SV-D McyE (mcyE) gene, partial cds	https://www.ncbi.nlm.nih.gov/nucleotide/MG838576.1?report=genbank&log$=nuclalign&blast_rank=1&RID=TTV7FBHW013	99	94.55	Nostoc sp. 152 microcystin synthetase gene cluster, complete sequence; and hypothetical protein gene, partial cds	https://www.ncbi.nlm.nih.gov/nucleotide/KC699835.1?report=genbank&log$=nuclalign&blast_rank=2&RID=TTV7FBHW013	TCTTTTTTGGGCATAGTCCTGATTTCGTGATAGAAGCAGTTCAACAGCAAATGCAACACGGAATCGGATTAGGAATGCAGTCTAATATTGCGGCAGAAACGGCTGCTTTAATTAGTGAAATAACTGGTGTAGAGCGGGTTGCTTTTAGCAATACTGGAACAGAAGCAGTTATGGCAGCAGTTCGGATTGCTCGTTCTCGGACAAAACGCCAAAAAATTGTGCTGTTTTCTGGTTCTTATCACGGTACTTTTGATGGTATTTTAGCGCGAGTTGGAGAGGAGCCAGGAACAGTTCAACCATTGAGTCTTGGTACACCATCAGGAATGGTTGAAGACGTAATAGTTCTTACCTATGGTTCTGAAGAAAGTCTAGAAATAATTGCTGCTCAAGCTGATGATT…
VL_1_1_21	mcyE/ndaF	99	95.81	Nostoc sp. 152 microcystin synthetase gene cluster, complete sequence; and hypothetical protein gene, partial cds	https://www.ncbi.nlm.nih.gov/nucleotide/KC699835.1?report=genbank&log$=nuclalign&blast_rank=1&RID=TU2BYDK1016	99	94.33	Uncultured cyanobacterium clone SV-E McyE (mcyE) gene, partial cds	https://www.ncbi.nlm.nih.gov/nucleotide/MG838577.1?report=genbank&log$=nuclalign&blast_rank=2&RID=TU2BYDK1016	AGCAAATGCAACACGGAATCGGATTAGGAATGCAAGTCTAATATTGCGGCAGAAACGGCTGCTTTAATTAGTGAAATAACTGGTGTAGAACGGGTTGCTTTTAGTAATACTGGAACAGAAGCAATTATGGCAGCAGTTCGGATTGCTCGTTCTCGGACAAAACGCCAAAAAATTGTGCTGTTTTCTGGTTCTTATCACGGGACTTTTGATGGCATTTTAGCGCGAGTTGGAGAGGAACCGGGAACAGCTCTACCCTTGAGTCTTGGTACACCATCAGGAATGGTTGAAGACGTAATAGTTCTTACCTATGGAGCCGAAGAAAGTCTAGAAATAATTGCTGCTCAAGCTGATAATTTAGCAGCAGTTTTAGTAGAACCTGTGCAGAGCCGTAAACCCGAT…
VL_1_4_21	mcyE/ndaF	99	94.65	Nostoc sp. 152 microcystin synthetase gene cluster, complete sequence; and hypothetical protein gene, partial cds	https://www.ncbi.nlm.nih.gov/nucleotide/KC699835.1?report=genbank&log$=nuclalign&blast_rank=1&RID=TU2H6F4Y013	99	93.54	Uncultured cyanobacterium clone SV-E McyE (mcyE) gene, partial cds	https://www.ncbi.nlm.nih.gov/nucleotide/MG838577.1?report=genbank&log$=nuclalign&blast_rank=2&RID=TU2H6F4Y013	CTTTTTTGGGCATAGTCCTGATTTCGTAATCGAAGCAGTTCAGCAGCAAATGCAACACGGAATCGGATTAGGAATGCAGTCTAATATTGCGGCAGAAACGGCTGCTTTAATTAGTGAAATAACTGGTGTAGAGCGGGTTGCTTTTAGTAACACTGGAACAGAAGCAATTATGGCAGCAGTTCGGATTGCTCGTTCTCGGACAAAACGCCAAAAAATTGTGCTGTTTTCTGGTTCTTATCACGGGACTTTTGATGGTATTTTAGCGCGAGTTGGAGAGGAGCCAGTAACTGCTAAACCATTGAGTCTCGGTATACCATCAGGAATGGTTGAAGACGTAATAGTTCTTACCTATGGAGCCGAAGAAAGCTTAGAAATAATTGCTGCTCAAGCTGATAATTT…
VZ_1_1_21	mcyE/ndaF	58	92.58	Uncultured cyanobacterium clone SV-E McyE (mcyE) gene, partial cds	https://www.ncbi.nlm.nih.gov/nucleotide/MG838577.1?report=genbank&log$=nuclalign&blast_rank=1&RID=TTWCGWKF016	59	91.68	Nodularia spumigena UHCC 0039 chromosome, complete genome	https://www.ncbi.nlm.nih.gov/nucleotide/CP020114.1?report=genbank&log$=nuclalign&blast_rank=2&RID=TTWCGWKF016	CGGGTTATCATAACCAACCCCGAAATGACTCAAGAAAAAATTTAAACCCTAGCTCTCTTGATGAGACAAAAACTCCTCTTTTATAACCGGGGGATTTAGGCAAGCAACATGGTCCCCGGTATCATTGAGTTTATGGTCGAAAATATCTCAAGTTAATGTCAATGGTTATCGAATTGACCCCGGAGAAATAGAAGATCAATTGACTATTTATGCTCCCATTGAAAGAGCGATTTTTTACCCGTTCATGTTGATAAGCCAATTCAATAATCTCCTTCCTCTCAACCAGCCCAAACTCTAGAAATTTCGACGATTCGAGAACCGCTTTTGGGGTCTTCTTTTTTGGGCATAGTCCCGATTTCGTCATAGAAGCAGTTCAGCAGCAAATGCAACACGGAATCG…
VZ_1_1_21	anaF	100	97.15	Oscillatoria sp. PCC 6506 anatoxin-a and homoanatoxin-a biosynthetic gene cluster, complete sequence	https://www.ncbi.nlm.nih.gov/nucleotide/FJ477836.2?report=genbank&log$=nuclalign&blast_rank=1&RID=TU40XP0Y016	100	97.15	Oscillatoria sp. PCC 6506 clone 5 polyketide sythase gene, partial cds	https://www.ncbi.nlm.nih.gov/nucleotide/AY768508.1?report=genbank&log$=nuclalign&blast_rank=2&RID=TU40XP0Y016	CTTGGGCACAGGAACCCTTTTGAGCCCAGCAGCAGGACGCTTGTCCTATAGTTTGGGATTGAAAGGAGCAAGCATGGTAGTAGATACAGCTTGTTCTTCCTCCCTCGTGGCGGTGCATCTGGCTGCAAACAGCTTGCGTAACAGAGAATCCGACCTAGCTTTAGTCGGAGGTGTGAACTTGCTCTTGGCACCAAGCCTAAGCATCAATTTCACAAAAGCGCGGATGCTTGCGACCGATGGTCGTTGTAAAACCTTTGATGCTAGTGCAAATGGGTATGTCCGCAGTGAAGGTTGTGGTGTTGTTGTTTTGAAGCGCCTGAGTCAAGCCATCCGTGATCGCGACAACATTTTAGCATTAATTCGAGGTTCCGCCATCAATCAAGATGGAGCCAGCGGCGG…
VZ_3_2_21	mcyE/ndaF	89	96.9	Nostoc linckia MZ-C21 nodularin synthetase (ndaF) gene, partial cds	https://www.ncbi.nlm.nih.gov/nucleotide/MT294046.1?report=genbank&log$=nuclalign&blast_rank=1&RID=TTZ2D1FF016	83	98.21	Uncultured cyanobacterium clone TK1 nodularin synthetase (ndaF) gene, partial cds	https://www.ncbi.nlm.nih.gov/nucleotide/JN624686.1?report=genbank&log$=nuclalign&blast_rank=2&RID=TTZ2D1FF016	TTTTGGGGTTTAACTTTTTTGGGCATAGTCCTGATTTCGTGTTGCAAGCGATTCAGAATCAGATGCAACAAGGAATAGGATTGGGAATGCAGTCCAATATCGCGGCACAAACGGCTGCTCTAATTAGTGAAATGACAGGTGTGGAGCGGGTTGCTTTTAGTAATACTGGAACAGAAGCAATTATGGTAGCAGTTCGTGTTGCTCGTTCTCGGACAAAACGCCAAAAAATTGCTCTGTTTTCTGGTTCTTATCACGGTACTTTTGACGGCATTTTAGCACGAGTTGGAGAGGAGCCGGAAACAGCCCAACCATTAAGTCTGGGTACACCATTAGGAATGGTTGAAGACGTAATAGTTCTGACCTATGGAGCCGAAGAAAGTTTACAAATAATTTCTGCTC…
VZ_3_3_21	mcyE/ndaF	89	97.14	Nostoc linckia MZ-C21 nodularin synthetase (ndaF) gene, partial cds	https://www.ncbi.nlm.nih.gov/nucleotide/MT294046.1?report=genbank&log$=nuclalign&blast_rank=2&RID=TTZ7ZJRY013	83	98.47	Uncultured cyanobacterium clone TK1 nodularin synthetase (ndaF) gene, partial cds	https://www.ncbi.nlm.nih.gov/nucleotide/JN624686.1?report=genbank&log$=nuclalign&blast_rank=1&RID=TTZ7ZJRY013	TTTTGGGGTTAACTTTTTTGGGCATAGTCCTGATTTCGTGTTGCAAGCGATTCAGAATCAGATGCAACAAGGAATAGGATTGGGAATGCAGTCCAATATCGCGGCACAAACGGCTGCTCTAATTAGTGAAATGACAGGTGTGGAGCGGGTTGCTTTTAGTAATACTGGAACAGAAGCAATTATGGCAGCAGTTCGTGTTGCTCGTTCTCGGACAAAACGCCAAAAAATTGCTCTGTTTTCTGGTTCTTATCACGGTACTTTTGACGGCATTTTAGCACGAGTTGGAGAGGAGCCGGAAACAGCCCAACCATTAAGTCTGGGTACACCATTAGGAATGGTTGAAGACGTAATAGTTCTGACCTATGGAGCCGAAGAAAGTTTACAAATAATTTCTGCTCA…
WH_1_1_21	mcyE/ndaF	94	97.99	Uncultured cyanobacterium clone SV-D McyE (mcyE) gene, partial cds	https://www.ncbi.nlm.nih.gov/nucleotide/MG838576.1?report=genbank&log$=nuclalign&blast_rank=1&RID=TTVT9E36013	99	93.21	Nostoc sp. 152 microcystin synthetase gene cluster, complete sequence; and hypothetical protein gene, partial cds	https://www.ncbi.nlm.nih.gov/nucleotide/KC699835.1?report=genbank&log$=nucltop&blast_rank=2&RID=B0U9J7AT014	TTTTGGGGTTAACTTTTTTGGGCATAGTCCTGATTTCGTGATAGAAGCAGTTCAACAGCAAATGCAACACGGAATCGGCTTAGGAATGCAGTCGAATATTGCGGCAGAAACGGCTGCTTTAATTAGTGAAATAACTGGTGTAGAGCGGGTTGCTTTTAGCAATACTGGAACAGAAGCAGTTATGGCCGGAGTTCGTATTGCTCGTTCTCGGACAAAACGCCAAAAAATTGTGCTATTTTCTGGTTCTTATCATGGTACATTTGATGGTATTTTAGCGCGAGTTGGAGAGGAGCCAGGAACAGCTCAACCATTGAGTCTTGGTACACCATTAGGAATGGTTGAAGACGTAATAGTTCTTACCTATGGTTCTGAAGAAAGCTCTAGAAATAATTGCTGCTC…
WH_1_3_21	mcyE/ndaF	96	97.98	Uncultured cyanobacterium clone SV-D McyE (mcyE) gene, partial cds	https://www.ncbi.nlm.nih.gov/nucleotide/MG838576.1?report=genbank&log$=nuclalign&blast_rank=1&RID=TTVW7GNX013	100	92.62	Nostoc sp. 152 microcystin synthetase gene cluster, complete sequence; and hypothetical protein gene, partial cds	https://www.ncbi.nlm.nih.gov/nucleotide/KC699835.1?report=genbank&log$=nucltop&blast_rank=2&RID=B0UF56HK014	TTTTGGGGGTTTACTTTTTTGGGCATAGTCCTGATTTCGTGATAGAAGCAGTTCAACAGCAAATGCAACACGGAATCGGCTTAGGAATGCAGTCGAATATTGCGGCAGAAACGGCTGCTTTAATTAGTGAAATAACCGGTGTAGAGCGGGTTGCTTTTAGCAATACTGGAACAGAAGCAGTTATGGCGGGAGTTCGTATTGCTCGTTCTCGGACAAAACGCCAAAAAATTGTTCTATTTTCTGGTTCTTATCATGGTACATTTGATGGTATTTTAGCGCGAGTTGGCGAGGAGCCAGGAACAGCTCAACCATTGAGTCTTGGTACACCATTAGGAATGGTTGAAGACGTAATAGTTCTTACCTATGGCTCTGAAGAAAGTCTAGAAATAATTGCTGCTC…
WH_1_4_21	mcyE/ndaF	99	98.21	Uncultured cyanobacterium clone SV-D McyE (mcyE) gene, partial cds	https://www.ncbi.nlm.nih.gov/nucleotide/MG838576.1?report=genbank&log$=nuclalign&blast_rank=1&RID=TTW0NK5S013	100	93.33	Nostoc sp. 152 microcystin synthetase gene cluster, complete sequence; and hypothetical protein gene, partial cds	https://www.ncbi.nlm.nih.gov/nucleotide/KC699835.1?report=genbank&log$=nucltop&blast_rank=2&RID=B0UFHGKW014	ATTTTTTGGGCATAGTCCTGATTTCGTGATAGAAGCAGTTGAACAGCAAATGCAACACGGAATCGGATTAGGAATGCAGTCGAATATTGCGGCAGAAACGGCTGCTTTAATTAGTGAAATAACTGGTGTAGAGCGGGTTGCTTTTAGCAATACTGGAACAGAAGCAGTTATGGCCGGAGTTCGTATTGCTCGTTCTCGGACAAAACGCCAAAAAATTGTTCTATTTTCTGGTTCTTATCATGGTACTTTTGATGGTATTTTAGCGCGAGTTGGAGAGGAGCCAGGAACAGCTCAACCATTGAGTCTTGGTACACCATTAGGAATGGTTGAAGACGTAATAGTTCTTACCTATGGTTCTGAAGAAAAGTCTAGAAATAATTGCTGCTCAAGCTGATGATT…
WH_4_4_21	mcyE/ndaF	99	97.76	Uncultured cyanobacterium clone SV-D McyE (mcyE) gene, partial cds	https://www.ncbi.nlm.nih.gov/nucleotide/MG838576.1?report=genbank&log$=nuclalign&blast_rank=1&RID=TTW42JSS013	100	93.3	Nostoc sp. 152 microcystin synthetase gene cluster, complete sequence; and hypothetical protein gene, partial cds	https://www.ncbi.nlm.nih.gov/nucleotide/KC699835.1?report=genbank&log$=nucltop&blast_rank=2&RID=B0UM2291015	ATTTTTTGGGCATAGTCCTGATTTCGTGATAGAAGCAGTTCAACAGCAAATGCAACACGGAATCGGCTTAGGAATGCAGTCGAATATTGCGGCAGAAACGGCTGCTTTAATTAGTGAAATAACTGGTGTAGAACGGGTTGCTTTTAGTAATACTGGAACAGAAGCAGTTATGGCCGGAGTTCGTATTGCTCGTTCTCGGACAAAACGCCAAAAAATTGTTCTATTTTCTGGTTCTTATCATGGTACATTTGATGGTATTTTAGCGCGAGTTGGAGAGGAGCCAGGAATAGCTCAACCATTGAGTCTTGGTACACCATTAGGAATGGTTGAAGACGTAATAGTTCTTACCTATGGTTCTGAAGAAAGTCTAGAAATAATTGCTGCTCAAGCTGATGATTT…
