# Supplementary material for: Genetic and Metabolic Diversity of Cyanobacteria on the Rock–Water Interface in Mountainous Ecosystems
Source: Environ Sci Technol. 2025 Sep 16;59(38):20595–607. doi: 10.1021/acs.est.5c05763 (PMC12489977; doi:10.1021/acs.est.5c05763)
Supplement: Supplementary file 2 [file es5c05763_si_003.xlsx]

## Sheet: MetaboliteList
Tintenstrich suspect metabolites identified based on MS2 annotation supported by in silico predictions
No.	Metabolite Class	Molecule Name	Molecule Formula
1	Anabaenopeptin	Oscillamide Y	C45H59N7O10
2	Anabaenopeptin	Anabaenopeptin 807	C42H61N7O9
3	Anabaenopeptin	Anabaenopeptin SA7	C44H64N8O9
4	Anabaenopeptin	Anabaenopeptin 848	C44H64N8O9
5	Anabaenopeptin	Anabaenopeptin 850	C43H63N9O9
6	Anabaenopeptin	Anabaenopeptin 871	C46H61N7O10
7	Anabaenopeptin	Anabaenopeptin 877a	C43H63N11O9
8	Anabaenopeptin	Anabaenopeptin 877b	C45H67N9O9
9	Anabaenopeptin	Anabaenopeptin 882	C47H62N8O9
10	Anabaenopeptin	Anabaenopeptin I	C38H61N7O9
11	Anabaenopeptin	Nodulapeptin 821	C43H63N7O9
12	Anabaenopeptin	Nodulapeptin 823	C42H61N7O10
13	Anabaenopeptin	Nodulapeptin 881b	C45H67N7O9S
14	Anabaenopeptin	Nodulopeptin 901	C47H63N7O9S
15	Anabaenopeptin	Nodulapeptin 807	C42H61N7O9
16	Anabaenopeptin	Anabaenopeptin 802 or 802a or 802b	C42H58N8O8
17	Anabaenopeptin	Anabaenopeptin 863a or SA8	C45H66N8O9
18	Anabaenopeptin	Anabaenopeptin 864 or SA4	C44H65N9O9
19	Microcystis	[D-Asp3, ADMAdda5]MC-(H4)YR	C52H74N10O14
20	Microcystis	[ADMAdda5]MC-(H4)YR	C54H78N10O14
21	Microcystis	D-Leu1,ADMAdda5 MC-Lhar	C54H82N10O13
22	Nodularin	NOD-Har	C42H62N8O10
23	Aeruginosin	Aeruginosin EI461 or Aeruginosin 298B	C24H35N3O6
24	Cyanopeptolin	Somamide B	C46H62N8O12
25	Cyanopeptolin	Micropeptin SF909	C45H63N7O13
26	Cyanopeptolin	Cyanopeptolin 983	C48H73N9O13
27	Cyanopeptolin	Cyanopeptolin 963b or CP963	C49H69N7O13

## Sheet: Oscillamide Y
Compound	Oscillamide Y
CyanoMetDB_ID	CyanoMetDB_0713
Molecular formula	C45H59N7O10
Buildongblock string	[(Phe)--(NMeAla)--(Hty)--(Ile)--(D-Lys)]--CO--(Tyr)
Smiles	CC[C@@H](C)[C@H]1C(=O)N[C@H](C(=O)N([C@H](C(=O)N[C@H](C(=O)NCCCC[C@H](C(=O)N1)NC(=O)N[C@@H](CC2=CC=C(C=C2)O)C(=O)O)CC3=CC=CC=C3)C)C)CCC4=CC=C(C=C4)O
Sample type	Tintenstrich community (Ponte Brolla - PB)
Retention time	23.17 min
Sample used to generate reference spectrum	220928_6_LoadH2O_ElutePB_4_2_21
Precursor	m/z	858.44
Precursor	adduct	M+H+															HCD 15
				Spectrum from sample PB_4_2_21 - HCD 30													Scan Number	m/z	Intensity	Relative	Segment Number					Other candidates indicated by MetFrag
	No.	1															16915	858.438	1.44264e+06	100	1					MetFrag	Score	InChI	MonoisotopicMass	CompoundName	Identifier	MetFrag_Values	MolecularFormula	SMILES	FormulasOfExplPeaks	ExplPeaks	NumberPeaksUsed	NoExplPeaks
	Precursor																16915	651.386	105282	7.29788	1					832.7984519531622	1.0	InChI=1S/C45H59N7O10/c1-5-27(2)38-42(58)47-35(23-18-29-14-19-32(53)20-15-29)43(59)52(4)28(3)39(55)48-36(25-30-11-7-6-8-12-30)40(56)46-24-10-9-13-34(41(57)51-38)49-45(62)50-37(44(60)61)26-31-16-21-33(54)22-17-31/h6-8,11-12,14-17,19-22,27-28,34-38,53-54H,5,9-10,13,18,23-26H2,1-4H3,(H,46,56)(H,47,58)(H,48,55)(H,51,57)(H,60,61)(H2,49,50,62)/t27-,28?,34-,35?,36+,37+,38+/m1/s1	857.4323411	Oscillamide Y	CyanoMetDB_0713	653.0;610.0;653.0;653.0;958.0;610.0;1015.0;610.0;610.0;1058.0;1596.0;710.0;610.0;1877.0;1001.0;915.0;610.0;653.0;915.0;610.0;753.0;915.0;653.0;753.0;610.0;305.0;405.0;1201.0;305.0;610.0	C45H59N7O10	C[C@@H]([C@H]1C(NC(CCC2=CC=C(O)C=C2)C(N(C)C(C)C(N[C@@H](CC3=CC=CC=C3)C(NCCCC[C@@H](NC(N[C@H](C(O)=O)CC4=CC=C(O)C=C4)=O)C(N1)=O)=O)=O)=O)=O)CC	114.054809570313:[C5H7NO2]+H+;114.091491699219:[C6H11NO]+H+;120.081382751465:[C8H9N]+H+;205.134078979492:[C12H16N2O]+H+;231.149398803711:[C14H19N2O]+;233.128051757813:[C13H16N2O2]+H+;249.123382568359:[C13H15N2O3+H]+H+;263.139434814453:[C14H18N2O3]+H+;291.172027587891:[C16H22N2O3]+H+;320.162200927734:[C16H20N3O4+H]+H+;353.220428466797:[C22H26N2O2+2H]+H+;359.198913574219:[C20H28N2O4-H]+;376.2238464…	114.054809570313_964.9;114.091491699219_147.2;120.081382751465_123.3;205.134078979492_282.8;231.149398803711_486.5;233.128051757813_506.1;249.123382568359_154.1;263.139434814453_492.0;291.172027587891_160.0;320.162200927734_201.7;353.220428466797_136.1;359.198913574219_143.8;376.223846435547_444.0;379.233001708984_180.8;405.212646484375_999.0;417.250549316406_407.5;449.239776611328_162.8;455.2317…	39	30
	Formula	[C45H59N7O10+H]+															16915	677.365	98739.7	6.84435	1					728.0617381847256	0.8742	InChI=1S/C45H59N7O10/c1-4-28(2)39-42(58)48-36(24-18-30-15-21-33(54)22-16-30)43(59)52(3)27-38(55)47-35(23-17-29-13-19-32(53)20-14-29)40(56)46-25-9-8-12-34(41(57)51-39)49-45(62)50-37(44(60)61)26-31-10-6-5-7-11-31/h5-7,10-11,13-16,19-22,28,34-37,39,53-54H,4,8-9,12,17-18,23-27H2,1-3H3,(H,46,56)(H,47,55)(H,48,58)(H,51,57)(H,60,61)(H2,49,50,62)/t28-,34-,35+,36+,37+,39+/m1/s1	857.4323411	Anabaenopeptin NZ857	CyanoMetDB_0715	1058.0;610.0;653.0;1113.0;1001.0;753.0;610.0;653.0;610.0;610.0;1877.0;958.0;696.0;1877.0;653.0;915.0;1144.0;653.0;696.0;1013.0;1201.0;653.0;1213.0;610.0;665.0;865.0;1201.0;665.0;610.0	C45H59N7O10	CC[C@H]([C@H]1C(N[C@@H](CCC2=CC=C(O)C=C2)C(N(C)CC(N[C@@H](CCC3=CC=C(O)C=C3)C(NCCCC[C@@H](NC(N[C@H](C(O)=O)CC4=CC=CC=C4)=O)C(N1)=O)=O)=O)=O)=O)C	114.054809570313:[C5H6NO2+H]+H+;114.091491699219:[C6H11NO]+H+;120.081382751465:[C8H9N]+H+;205.134078979492:[C12H15N2O+H]+H+;231.149398803711:[C14H19N2O]+;233.128051757813:[C13H18N2O2-H]+;249.123382568359:[C13H16N2O3]+H+;263.139434814453:[C14H18N2O3]+H+;291.172027587891:[C16H22N2O3]+H+;320.162200927734:[C16H21N3O4]+H+;353.220428466797:[C17H28N4O4]+H+;359.198913574219:[C20H27N2O4]+;376.223846435547…	114.054809570313_964.9;114.091491699219_147.2;120.081382751465_123.3;205.134078979492_282.8;231.149398803711_486.5;233.128051757813_506.1;249.123382568359_154.1;263.139434814453_492.0;291.172027587891_160.0;320.162200927734_201.7;353.220428466797_136.1;359.198913574219_143.8;376.223846435547_444.0;379.233001708984_180.8;405.212646484375_999.0;417.250549316406_407.5;449.239776611328_162.8;455.2317…	39	29
	Theoretical m/z	858.44															16915	859.44	73659.7	5.10588	1					691.4499256543753	0.8303	InChI=1S/C45H59N7O10/c1-27(2)38-42(58)48-36(24-18-30-15-21-33(54)22-16-30)43(59)52(4)28(3)39(55)47-35(23-17-29-13-19-32(53)20-14-29)40(56)46-25-9-8-12-34(41(57)51-38)49-45(62)50-37(44(60)61)26-31-10-6-5-7-11-31/h5-7,10-11,13-16,19-22,27-28,34-38,53-54H,8-9,12,17-18,23-26H2,1-4H3,(H,46,56)(H,47,55)(H,48,58)(H,51,57)(H,60,61)(H2,49,50,62)	857.4323411	Anabaenopeptin 857	CyanoMetDB_0714	653.0;1015.0;653.0;1113.0;1001.0;753.0;610.0;610.0;610.0;610.0;1977.0;958.0;653.0;1977.0;653.0;915.0;1101.0;610.0;653.0;1013.0;1201.0;1015.0;1213.0;610.0;665.0;865.0;665.0;610.0	C45H59N7O10	O=C(NC(CC1=CC=CC=C1)C(O)=O)NC(CCCCNC(C(CCC2=CC=C(O)C=C2)NC3=O)=O)C(NC(C(C)C)C(NC(CCC4=CC=C(O)C=C4)C(N(C)C3C)=O)=O)=O	114.054809570313:[C5H7NO2]+H+;114.091491699219:[C6H10NO+H]+H+;120.081382751465:[C8H9N]+H+;205.134078979492:[C12H15N2O+H]+H+;231.149398803711:[C14H19N2O]+;233.128051757813:[C13H18N2O2-H]+;249.123382568359:[C13H16N2O3]+H+;263.139434814453:[C14H18N2O3]+H+;291.172027587891:[C16H22N2O3]+H+;320.162200927734:[C16H21N3O4]+H+;353.220428466797:[C17H27N4O4+H]+H+;359.198913574219:[C20H27N2O4]+;376.2238464355…	114.054809570313_964.9;114.091491699219_147.2;120.081382751465_123.3;205.134078979492_282.8;231.149398803711_486.5;233.128051757813_506.1;249.123382568359_154.1;263.139434814453_492.0;291.172027587891_160.0;320.162200927734_201.7;353.220428466797_136.1;359.198913574219_143.8;376.223846435547_444.0;379.233001708984_180.8;405.212646484375_999.0;417.250549316406_407.5;449.239776611328_162.8;455.2317…	39	28
	Measured m/z	858.438															16915	95.3831	69539.8	4.8203	1
	Mass error (ppm)	2.1171															16915	840.429	47573	3.29763	1					Notes: Retentation time and fragmentation of the sample match the retentation time and fragmentation of the available reference standard measured under the same LC-MS/MS conditions
	Fragment name	[M+H]+															16915	830.443	46698.8	3.23703	1
	Notes	Precursor ion only observed in HCD 15															16915	681.361	38785.6	2.68851	1
																	16915	858.104	30384.7	2.10618	1
	No.	2															16915	568.276	22421.2	1.55417	1
	Fragment 1																16915	550.264	21338.9	1.47915	1
	Formula	[C5H7NO2]+H+															16915	859.115	14134.7	0.979775	1
	Theoretical m/z	114.055															16915	663.349	12642.4	0.876339	1
	Measured m/z	114.055															16915	263.139	11421	0.791671	1
	Mass error (ppm)	1.49428															16915	540.28	9752.28	0.676001	1
	Fragment name	[|b-ion-type|NMeAla|x-ion-type|]+H+															16915	649.366	6670.22	0.462361	1
	Notes																16915	858.004	5598.43	0.388068	1
																	16915	523.29	5541.53	0.384123	1
	No.	3															16915	812.425	4726.12	0.327601	1
	Fragment 2																16915	695.371	4719.23	0.327123	1
	Formula	[C20H29N4O5]+															16915	405.212	4693.68	0.325353	1
	Theoretical m/z	405.213															16915	376.222	4672.27	0.323868	1
	Measured m/z	405.213															16915	849.62	4348.37	0.301417	1
	Mass error (ppm)	1.73616															16915	379.234	4337.99	0.300697	1
	Fragment name	[|y-ion-type|Phe-D-Lys-(CO-Tyr)-Ile|a-ion-type|]+															16915	678.368	4012.43	0.27813	1
	Notes																16915	95.3749	3521.23	0.244082	1
																	16915	95.4948	3349.16	0.232154	1
	No.	4															16915	849.115	3312.88	0.229639	1
	Fragment 3																16915	773.384	3255.4	0.225655	1
	Formula	[C28H37N5O6]+H+															16915	494.264	3163.17	0.219262	1
	Theoretical m/z	540.282															16915	596.307	3117.81	0.216117	1
	Measured m/z	540.282															16915	316.203	2980.42	0.206594	1
	Mass error (ppm)	0.340173															16915	831.441	2810.34	0.194805	1
	Fragment name	[|y-ion-type|NMeAla-Phe-D-Lys-|a-ion-type|-CO-Tyr]+H+															16915	93.3819	2759.41	0.191274	1
	Notes																16915	214.618	2698.6	0.187059	1
																	16915	745.358	2668.99	0.185007	1
	No.	5															16915	652.388	2548.38	0.176646	1
	Fragment 4																16915	626.321	2524.04	0.174959	1
	Formula	[C35H49N6O6+H]+H+															16915	606.367	2417.64	0.167584	1
	Theoretical m/z	651.387															16915	92.2723	2195.71	0.152201	1
	Measured m/z	651.388															16915	850.109	2189.31	0.151757	1
	Mass error (ppm)	1.9642															16915	578.295	2150.78	0.149086	1
	Fragment name	[M+H minus CO-Tyr]+H+															16915	677.213	2148.6	0.148935	1
	Notes																16915	627.262	1914.66	0.132719	1
																	16915	755.37	1856.85	0.128712	1
	No.	6															16915	455.229	1855.16	0.128595	1
	Fragment 5																16915	231.149	1854.85	0.128573	1
	Formula	[C29H37N5O7]+H+															16915	841.433	1699.59	0.11781	1
	Theoretical m/z	568.27671															16915	682.363	1624.53	0.112608	1
	Measured m/z	568.275															16915	233.129	1608.86	0.111521	1
	Mass error (ppm)	3.71796															16915	114.055	1601.26	0.110995	1
	Fragment name	[|y-ion-type|NMeAla-Phe-D-Lys|b-ion-type|-CO-Tyr]+H+															16915	539.288	1396.64	0.0968109	1
	Notes																16915	500.289	1382.17	0.0958083	1
																	16915	465.217	1223.29	0.0847951	1
	No.	7															16915	141.793	1189.69	0.0824657	1
	Fragment 6																16915	330.612	1133.88	0.0785977	1
	Formula	[C14H19N2O]+															16915	633.381	1085.16	0.0752204	1
	Theoretical m/z	231.149															16915	727.355	1071.38	0.0742647	1
	Measured m/z	231.149															16915	681.478	1058.76	0.0733902	1
	Mass error (ppm)	0.557232															16915	522.27	1001.85	0.0694454	1
	Fragment name	[|y-ion-type|Phe-D-Lys|z-ion-type|]+															16915	95.348	1000.46	0.0693491	1
	Notes																16915	147.25	975.813	0.0676406	1
																	16915	95.4027	871.051	0.0603788	1
	No.	8															16915	199.897	812.581	0.0563258	1
	Fragment 7																16915	97.0402	781.641	0.0541812	1
	Formula	[C20H29N3O4]+H+															16915	193.26	768.742	0.0532871	1
	Theoretical m/z	376.223
	Measured m/z	376.224															HCD 30
	Mass error (ppm)	1.71822															Scan Number	m/z	Intensity	Relative	Segment Number
	Fragment name	[|b-ion-type|NMeAla-Hty-Ile|y-ion-type|]+H+															16920	405.213	65240.5	100	1
	Notes																16920	114.055	63012.2	96.5845	1
																	16920	540.282	41865.4	64.1709	1
	No.	9															16920	568.275	39186.1	60.0641	1
	Fragment 8																16920	649.369	35516.4	54.4391	1
	Formula	[C13H16N2O2]+H+															16920	564.323	34184.4	52.3974	1
	Theoretical m/z	233.129															16920	233.128	33051.4	50.6609	1
	Measured m/z	233.128															16920	263.139	32132	49.2516	1
	Mass error (ppm)	1.31039															16920	231.149	31773.8	48.7025	1
	Fragment name	[|y-ion-type|Hty-NMeAla|b-ion-type|]+H+															16920	376.224	28997.7	44.4474	1
	Notes																16920	681.359	28763	44.0876	1
																	16920	417.251	26614.7	40.7947	1
	No.	10															16920	500.29	25037.2	38.3768	1
	Fragment 9																16920	205.134	18468.5	28.3083	1
	Formula	[C35H48N6O8]+H+															16920	483.224	15901.3	24.3733	1
	Theoretical m/z	681.361															16920	472.294	15502.1	23.7614	1
	Measured m/z	681.359															16920	263.173	14055.5	21.5441	1
	Mass error (ppm)	2.47907															16920	320.162	13173.7	20.1924	1
	Fragment name	[|y-ion-type|NMeAla-Phe-D-Lys-CO-Tyr-Ile|b-ion-type|]+H+															16920	379.233	11809.4	18.1013	1
	Notes																16920	449.24	10629.2	16.2923	1
																	16920	651.388	10486	16.0728	1
	No.	11															16920	291.172	10449.9	16.0175	1
	Fragment 10																16920	387.243	10448.9	16.016	1
	Formula	[C12H16N2O]+H+															16920	249.123	10066.3	15.4295	1
	Theoretical m/z	205.134															16920	455.232	10001.1	15.3296	1
	Measured m/z	205.134															16920	114.091	9614.26	14.7366	1
	Mass error (ppm)	2.28621															16920	359.199	9391.67	14.3955	1
	Fragment name	[|y-ion-type|NMeAla-Phe|a-ion-type|]+H+															16920	677.369	9333.27	14.3059	1
	Notes																16920	502.307	9276.34	14.2187	1
																	16920	698.197	9072.23	13.9058	1
																	16920	659.37	9046.06	13.8657	1
																	16920	353.22	8888.43	13.6241	1
																	16920	120.081	8053	12.3436	1
																	16920	518.304	7731.3	11.8505	1
																	16920	566.343	7694.24	11.7937	1
																	16920	630.23	7655.1	11.7337	1
																	16920	258.472	7355.17	11.2739	1
																	16920	206.571	7007.65	10.7413	1
																	16920	493.283	6990.93	10.7156	1
																	HCD 45
																	Scan Number	m/z	Intensity	Relative	Segment Number
																	16921	120.081	61419.3	100	1
																	16921	114.055	60885.2	99.1303	1
																	16921	320.16	48406.4	78.813	1
																	16921	240.172	37415.9	60.9188	1
																	16921	205.134	27184.3	44.2602	1
																	16921	114.092	26589.2	43.2913	1
																	16921	129.102	26075.5	42.4548	1
																	16921	231.151	25331.8	41.2441	1
																	16921	387.239	20081.7	32.6961	1
																	16921	150.091	19643.5	31.9827	1
																	16921	173.092	16233.6	26.4308	1
																	16921	263.176	15145.1	24.6586	1
																	16921	107.049	12242.9	19.9333	1
																	16921	311.207	11439.1	18.6246	1
																	16921	361.257	11436.2	18.62	1
																	16921	136.076	9595.68	15.6232	1
																	16921	405.21	9055.54	14.7438	1
																	16921	209.166	8380.22	13.6443	1
																	16921	342.219	8259.88	13.4484	1
																	16921	294.183	8149.58	13.2688	1
																	16921	146.098	7927.28	12.9068	1
																	16921	233.129	7784.78	12.6748	1
																	16921	115.031	7404.7	12.056	1

## Sheet: Anabaenopeptin 807
Compound	Anabaenopeptin 807
CyanoMetDB_ID	CyanoMetDB_0809
Molecular formula	C42H61N7O9
Buildongblock string	[(Phe)--(NMeAla)--(Hty)--(Ile)--(Lys)]--CO--(Ile)
Smiles	O=C(N(C(C)C(NC(CC1=CC=CC=C1)C2=O)=O)C)C(NC(C(C(CC)C)NC(C(CCCCN2)NC(NC(C(CC)C)C(O)=O)=O)=O)=O)CCC3=CC=C(O)C=C3
Sample type	Tintenstrich community (Lauerzersee - LW)
Retention time	27.24 min
Sample used to generate reference spectrum	220823_0_LoadH2O_EluteH2O_20220824104320 (LW_1_4_21)
Precursor	m/z	808.46
Precursor	adduct	M+H+																						Other candidates indicated by MetFrag
				Spectrum from sample LW_1_4_21 - HCD 30													HCD 15
	No.	1															Scan Number	m/z	Intensity	Relative	Segment Number			MetFrag	Score	InChI	MonoisotopicMass	CompoundName	Identifier	MetFrag_Values	MolecularFormula	SMILES	FormulasOfExplPeaks	ExplPeaks	NumberPeaksUsed	NoExplPeaks
	Precursor																14292	808.459	650709	100	1			1246.48	1	InChI=1S/C42H61N7O9/c1-7-25(3)34-39(54)44-32(22-19-28-17-20-30(50)21-18-28)40(55)49(6)27(5)36(51)45-33(24-29-14-10-9-11-15-29)37(52)43-23-13-12-16-31(38(53)47-34)46-42(58)48-35(41(56)57)26(4)8-2/h9-11,14-15,17-18,20-21,25-27,31-35,50H,7-8,12-13,16,19,22-24H2,1-6H3,(H,43,52)(H,44,54)(H,45,51)(H,47,53)(H,56,57)(H2,46,48,58)	807.453	Anabaenopeptin 807	CyanoMetDB_0809	610.0;610.0;653.0;653.0;653.0;653.0;610.0;653.0;1058.0;753.0;653.0;958.0;958.0;958.0;610.0;610.0;915.0;610.0;610.0;1058.0;1058.0;610.0;610.0;1170.0;915.0;1058.0;1058.0;915.0;1113.0;958.0;653.0;653.0;915.0;610.0;610.0;610.0;610.0;1934.0;970.0;1058.0;610.0;610.0;305.0;405.0;305.0;610.0;970.0;653.0;360.0	C42H61N7O9	O=C(N(C(C)C(NC(CC1=CC=CC=C1)C2=O)=O)C)C(NC(C(C(CC)C)NC(C(CCCCN2)NC(NC(C(CC)C)C(O)=O)=O)=O)=O)CCC3=CC=C(O)C=C3	86.0594863891602:[C4H7NO]+H+;86.0598602294922:[C4H7NO]+H+;86.0962524414063:[C5H11N]+H+;114.054969787598:[C5H7NO2]+H+;114.055152893066:[C5H7NO2]+H+;120.080917358398:[C8H9N]+H+;129.102249145508:[C6H12N2O]+H+;150.091079711914:[C9H11NO]+H+;199.145782470703:[C10H17N2O2+H]+H+;202.121856689453:[C13H17NO-H]+;205.133071899414:[C12H16N2O]+H+;231.148880004883:[C14H19N2O]+;231.149261474609:[C14H19N2O]+;231.1…	86.0594863891602_254.5;86.0598602294922_594.1;86.0962524414063_381.8;114.054969787598_518.9;114.055152893066_369.6;120.080917358398_405.3;129.102249145508_385.8;150.091079711914_146.7;199.145782470703_12.8;202.121856689453_16.9;205.133071899414_273.9;231.148880004883_22.4;231.149261474609_153.0;231.149505615234_280.3;233.127304077148_25.2;233.129302978516_272.0;240.171569824219_211.9;263.13897705…	80	49
	Formula	[C42H61N7O9+H]+															14292	651.384	56689.7	8.71199	1			1172.88	0.941	InChI=1S/C42H61N7O9/c1-6-27(4)35(41(56)57)48-42(58)46-30-19-13-14-24-43-36(51)32(25-50)45-38(53)33(23-21-29-17-11-8-12-18-29)49(5)40(55)31(22-20-28-15-9-7-10-16-28)44-39(54)34(26(2)3)47-37(30)52/h7-12,15-18,26-27,30-35,50H,6,13-14,19-25H2,1-5H3,(H,43,51)(H,44,54)(H,45,53)(H,47,52)(H,56,57)(H2,46,48,58)	807.453	Nodulapeptin 807	CyanoMetDB_0810	696.0;305.0;696.0;653.0;405.0;305.0;1015.0;753.0;753.0;753.0;653.0;1877.0;653.0;360.0;1834.0;1058.0;1001.0;1101.0;753.0;753.0;753.0;753.0;753.0;958.0;610.0;610.0;696.0;696.0;1015.0;1015.0;915.0;1015.0;1015.0;1001.0;1101.0;1015.0;1001.0;1013.0;653.0;653.0;610.0;1015.0;1201.0;1058.0;1058.0;1058.0	C42H61N7O9	O=C(N(C(CCC1=CC=CC=C1)C(NC(CO)C2=O)=O)C)C(NC(C(C(C)C)NC(C(CCCCN2)NC(NC(C(CC)C)C(O)=O)=O)=O)=O)CCC3=CC=CC=C3	86.0594863891602:[C4H7NO]+H+;86.0598602294922:[C4H7NO]+H+;86.0962524414063:[C5H11N]+H+;114.054969787598:[C5H9NO2-H]+;114.055152893066:[C5H9NO2-H]+;120.080917358398:[C8H10N]+;129.102249145508:[C6H12N2O]+H+;150.091079711914:[C9H11NO]+H+;199.145782470703:[C10H17N2O2+H]+H+;202.121856689453:[C13H16NO]+;205.133071899414:[C12H15N2O+H]+H+;231.148880004883:[C14H20N2O-H]+;231.149261474609:[C14H20N2O-H]+;23…	86.0594863891602_254.5;86.0598602294922_594.1;86.0962524414063_381.8;114.054969787598_518.9;114.055152893066_369.6;120.080917358398_405.3;129.102249145508_385.8;150.091079711914_146.7;199.145782470703_12.8;202.121856689453_16.9;205.133071899414_273.9;231.148880004883_22.4;231.149261474609_153.0;231.149505615234_280.3;233.127304077148_25.2;233.129302978516_272.0;240.171569824219_211.9;263.13897705…	80	46
	Theoretical m/z	808.46															14292	677.365	38241.3	5.87686	1
	Measured m/z	808.459															14292	89.8297	31781	4.88405	1			Notes: Structure was defined as Anabanenoeptin 807 due to two fragments that are absence for the fragmentation of Nodularin 807 (fragment 9 and 11, m/z 379.2341 and 606.36115
	Mass error (ppm)	2.2211															14292	780.465	27441.5	4.21717	1			In addition, m/z 490.30255 (fragment 10) was found with mass error higher than 6.6 ppm for Nodulapeptin 807
	Fragment name	[M+H]+															14292	631.38	20983.2	3.22467	1
	Notes	Precursor ion only observed in HCD 15															14292	790.448	19620.6	3.01526	1
																	14292	518.296	11876.1	1.82511	1
	No.	2															14292	500.286	8676.75	1.33343	1
	Fragment 1																14292	695.376	8549.74	1.31391	1
	Formula	[C35H49N6O6+H]+H+															14292	263.139	6852.52	1.05309	1
	Theoretical m/z	651.38666															14292	809.452	6096.33	0.936875	1
	Measured m/z	651.384															14292	490.299	6062.04	0.931605	1
	Mass error (ppm)	3.65782															14292	227.371	5120.72	0.786944	1
	Fragment name	[M+H minus Ile]															14292	808.054	4281.69	0.658004	1
	Notes	Fragment only observed in HCD 15															14292	613.369	3641.3	0.559589	1
																	14292	762.464	3591.52	0.551939	1
	No.	3															14292	376.222	2549.19	0.391756	1
	Fragment 2																14292	523.289	2395.29	0.368104	1
	Formula	[C16H20N3O4+H]+H+															14292	649.365	2362.56	0.363074	1
	Theoretical m/z	320.16056															14292	405.212	2238.81	0.344057	1
	Measured m/z	320.16															14292	316.199	1904.97	0.292753	1
	Mass error (ppm)	1.54704															14292	808.978	1673.45	0.257173	1
	Fragment name	[|z-ion-type|Hty-NMeAla-Phe|c-ion-type|- minus benzyl + H]+H+															14292	809.079	1507.59	0.231684	1
	Notes	Fragment only observed in HCD 45															14292	233.127	1498.18	0.230237	1
																	14292	379.234	1427.27	0.21934	1
	No.	4															14292	444.289	1377.63	0.211712	1
	Fragment 3																14292	231.149	1331.14	0.204568	1
	Formula	[C4H7NO]+H+															14292	576.341	1257.61	0.193268	1
	Theoretical m/z	86.06007															14292	89.8221	1203.72	0.184985	1
	Measured m/z	86.0599															14292	86.7191	1201.7	0.184675	1
	Mass error (ppm)	2.43749															14292	705.394	1166.79	0.179311	1
	Fragment name	[|y-ion-type|NMeAla|b-ion-type|]+H+															14292	623.393	1096.14	0.168452	1
	Notes																14292	87.8287	1067.05	0.163983	1
																	14292	791.452	1065.01	0.16367	1
	No.	5															14292	723.4	1063.82	0.163486	1
	Fragment 4																14292	666.542	1015.46	0.156054	1
	Formula	[C8H9N]+H+															14292	651.272	1012.23	0.155558	1
	Theoretical m/z	120.08082															14292	202.122	1005.98	0.154598	1
	Measured m/z	120.081															14292	606.359	995.328	0.15296	1
	Mass error (ppm)	0.810774															14292	433.239	976.678	0.150094	1
	Fragment name	[|y-ion-type|Phe|a-ion-type|]+H+															14292	780.647	855.784	0.131516	1
	Notes	Fragment only observed in HCD 45															14292	92.4044	819.188	0.125892	1
																	14292	199.146	758.084	0.116501	1
	No.	6															14292	467.463	746.667	0.114747	1
	Fragment 5
	Formula	[C6H12N2O]+H+
	Theoretical m/z	129.10229															HCD 30
	Measured m/z	129.102															Scan Number	m/z	Intensity	Relative	Segment Number
	Mass error (ppm)	0.316451															14297	405.209	59389.4	100	1
	Fragment name	[|y-ion-type|Ile|c-ion-type|]+H+															14297	227.384	30917.6	52.0591	1
	Notes	Fragment only observed in HCD 45															14297	114.055	30845.6	51.9379	1
																	14297	518.298	19089	32.1421	1
	No.	7															14297	490.303	17693.7	29.7927	1
	Fragment 6																14297	263.139	17589.6	29.6175	1
	Formula	[C14H19N2O]+															14297	376.222	16880.7	28.4237	1
	Theoretical m/z	231.149															14297	231.15	16664.8	28.0602	1
	Measured m/z	231.149261474609															14297	564.312	16478	27.7458	1
	Mass error (ppm)	0.0368826															14297	233.129	16172.9	27.232	1
	Fragment name	[|y-ion-type|Phe-D-Lys|a-ion-type|]+															14297	86.0595	15127.4	25.4716	1
	Notes																14297	649.375	14080	23.708	1
																	14297	227.354	12439.8	20.9462	1
	No.	8															14297	320.162	11536.1	19.4245	1
	Fragment 7																14297	631.38	10636.6	17.91	1
	Formula	[C14H18N2O3]+H+															14297	135.947	8881.5	14.9547	1
	Theoretical m/z	263.13909															14297	743.956	8823.46	14.857	1
	Measured m/z	263.139007568359															14297	417.249	8099.07	13.6372	1
	Mass error (ppm)	0.313263															14297	93.9565	7952.43	13.3903	1
	Fragment name	[|y-ion-type|Hty-NMeAla|b-ion-type|]+H+															14297	542.398	7377.01	12.4214	1
	Notes																14297	700.631	7374.85	12.4178	1
																	14297	115.778	7154.07	12.046	1
	No.	9															14297	311.561	6708.85	11.2964	1
	Fragment 8																14297	268.163	6494.09	10.9348	1
	Formula	[C20H27N4O5+H]+H+															14297	318.646	6303.92	10.6146	1
	Theoretical m/z	417.25
	Measured m/z	417.249
	Mass error (ppm)	1.619															HCD 45
	Fragment name	[|b-ion-type|Hty-Ile-D-Lys|y-ion-type|+H]+H+															Scan Number	m/z	Intensity	Relative	Segment Number
	Notes																14298	320.16	35760.8	100	1
																	14298	86.0599	35320.6	98.769	1
	No.	10															14298	227.36	27533.8	76.9945	1
	Fragment 9																14298	120.081	24093.2	67.3734	1
	Formula	[C19H33N4O4-2H]+															14298	129.102	22933.6	64.1306	1
	Theoretical m/z	379.2341															14298	86.0963	22697.1	63.4693	1
	Measured m/z	379.234															14298	114.055	21969.7	61.4353	1
	Mass error (ppm)	0.5624															14298	205.133	16285.4	45.5397	1
	Fragment name	[|z-ion-type|D-Lys-(CO-Ile minus OH)-Ile|c-ion-type|minus 2H]+															14298	227.392	15004.9	41.9593	1
	Notes	Fragment not present in Nodulapeptin 807 in silico fragmentation/ Fragment only observed in HCD 15															14298	387.241	12685.3	35.4726	1
																	14298	240.172	12598.9	35.2312	1
	No.	11															14298	405.212	12331.2	34.4825	1
	Fragment 10																14298	231.149	9096.56	25.4373	1
	Formula	[C25H39N5O5]+H+															14298	150.091	8721.32	24.388	1
	Theoretical m/z	490.303															14298	469.665	7748.65	21.668	1
	Measured m/z	490.303344726563
	Mass error (ppm)	1.62089
	Fragment name	[|y-ion-type|NMeAla-Phe-D-Lys|y-ion-type|-Ile-CO]+H+
	Notes
	No.	12
	Fragment 11
	Formula	[C29H45N5O7]+H+
	Theoretical m/z	576.33935
	Measured m/z	576.341
	Mass error (ppm)	2.65702
	Fragment name	[|y-ion-type|D-Lys-(CO-Ile)-Ile-Hty-NMeAla|c-ion-type|]+H+
	Notes	Fragment not present in Nodulapeptin 807 in silico fragmentation/ Fragment only observed in HCD 15

## Sheet: Anabaenopeptin SA7
Compound	Anabaenopeptin SA7
CyanoMetDB_ID	CyanoMetDB_2097
Molecular formula	C44H64N8O9
Buildongblock string	[(Phe)--(NMeAsn)--(PNV)--(Ile)--(Lys)]--CO--(Ile)
Smiles	O=C(N[C@@H](CC1=CC=CC=C1)C(NCCCC[C@@H](NC(N[C@H](C(O)=O)[C@H](C)CC)=O)C(N[C@H]([C@H](CC)C)C(N[C@@H](CCCC2=CC=CC=C2)C(N3C)=O)=O)=O)=O)[C@@H]3CC(N)=O
Sample type	Tintenstrich community (Weisshorn - WH)
Retention time	26.29 min
Sample used to generate reference spectrum	220928_3_LoadCV_1_3_21_EluteWH_4_4_21
Precursor	m/z	849.487
Precursor	adduct	M+H+
				Spectrum from sample WH_4_4_21 - HCD 30													HCD 15							Other candidates indicated by MetFrag
	No.	1															Scan Number	m/z	Intensity	Relative	Segment Number			MetFrag	Score	InChI	MonoisotopicMass	CompoundName	Identifier	MetFrag_Values	MolecularFormula	SMILES	FormulasOfExplPeaks	ExplPeaks	NumberPeaksUsed	NoExplPeaks
	Precursor																12217	849.486	4071921	100	1			2258.74	1	InChI=1S/C44H64N8O9/c1-6-27(3)36-41(57)47-32(23-16-21-29-17-10-8-11-18-29)42(58)52(5)34(26-35(45)53)40(56)48-33(25-30-19-12-9-13-20-30)38(54)46-24-15-14-22-31(39(55)50-36)49-44(61)51-37(43(59)60)28(4)7-2/h8-13,17-20,27-28,31-34,36-37H,6-7,14-16,21-26H2,1-5H3,(H2,45,53)(H,46,54)(H,47,57)(H,48,56)(H,50,55)(H,59,60)(H2,49,51,61)/t27-,28+,31+,32-,33-,34-,36+,37-/m0/s1	848.48	Anabaenopeptin SA7	CyanoMetDB_2097	348.0;710.0;653.0;653.0;653.0;653.0;710.0;710.0;653.0;653.0;610.0;610.0;610.0;610.0;753.0;753.0;853.0;853.0;653.0;653.0;1201.0;753.0;653.0;653.0;305.0;305.0;1201.0;1496.0;1396.0;753.0;753.0;958.0;1158.0;710.0;958.0;958.0;1058.0;753.0;1115.0;753.0;958.0;958.0;1058.0;915.0;915.0;915.0;653.0;653.0;1115.0;653.0;915.0;653.0;653.0;915.0;610.0;610.0;610.0;653.0;1453.0;1158.0;610.0;610.0;1201.0;1201.0;95…	C44H64N8O9	O=C(N[C@@H](CC1=CC=CC=C1)C(NCCCC[C@@H](NC(N[C@H](C(O)=O)[C@H](C)CC)=O)C(N[C@H]([C@H](CC)C)C(N[C@@H](CCCC2=CC=CC=C2)C(N3C)=O)=O)=O)=O)[C@@H]3CC(N)=O	91.054100036621:[C7H7]+;98.0235977172852:[C4H5NO2-H]+;101.070838928223:[C4H8N2O]+H+;101.070899963379:[C4H8N2O]+H+;102.055130004883:[C4H7NO2]+H+;102.055130004883:[C4H7NO2]+H+;112.075859069824:[C6H11NO-H]+;112.076156616211:[C6H11NO-H]+;120.080703735352:[C8H9N]+H+;120.080718994141:[C8H9N]+H+;129.065765380859:[C5H8N2O2]+H+;129.066650390625:[C5H8N2O2]+H+;129.101776123047:[C6H12N2O]+H+;129.102188110352…	91.054100036621_36.1;98.0235977172852_21.5;101.070838928223_692.4;101.070899963379_294.4;102.055130004883_38.8;102.055130004883_63.2;112.075859069824_17.4;112.076156616211_50.2;120.080703735352_103.7;120.080718994141_719.3;129.065765380859_18.7;129.066650390625_33.6;129.101776123047_72.6;129.102188110352_244.8;131.085388183594_226.7;131.0859375_41.5;131.117736816406_21.6;131.117752075195_16.1;148…	256	191
	Formula	[C44H64N8O9+H]+															12217	832.46	361448	8.87661	1			2207.25	0.9772	InChI=1S/C44H64N8O9/c1-7-28(4)37-42(58)51(5)34(22-21-29-16-10-8-11-17-29)41(57)52(6)35(26-36(45)53)40(56)47-32(25-30-18-12-9-13-19-30)38(54)46-23-15-14-20-31(39(55)50-37)48-44(61)49-33(43(59)60)24-27(2)3/h8-13,16-19,27-28,31-35,37H,7,14-15,20-26H2,1-6H3,(H2,45,53)(H,46,54)(H,47,56)(H,50,55)(H,59,60)(H2,48,49,61)	848.48	Anabaenopeptin 848	CyanoMetDB_0745	348.0;710.0;653.0;653.0;710.0;710.0;653.0;653.0;610.0;610.0;653.0;653.0;1353.0;1353.0;853.0;853.0;653.0;653.0;1201.0;765.0;653.0;653.0;305.0;305.0;1201.0;1496.0;1396.0;753.0;753.0;958.0;1158.0;710.0;1977.0;958.0;958.0;1058.0;753.0;1115.0;753.0;958.0;958.0;1058.0;915.0;915.0;915.0;653.0;653.0;1115.0;653.0;915.0;653.0;653.0;915.0;610.0;610.0;610.0;653.0;1453.0;1158.0;610.0;610.0;1201.0;1115.0;958.0…	C44H64N8O9	O=C(NC(C(NC(C(N(C)C(C(N(C)C(C(NC1CC2=CC=CC=C2)=O)CC(N)=O)=O)CCC3=CC=CC=C3)=O)C(CC)C)=O)CCCCNC1=O)NC(C(O)=O)CC(C)C	91.054100036621:[C7H7]+;98.0235977172852:[C4H5NO2-H]+;101.070838928223:[C4H8N2O]+H+;101.070899963379:[C4H8N2O]+H+;112.075859069824:[C6H11NO-H]+;112.076156616211:[C6H11NO-H]+;120.080703735352:[C8H9N]+H+;120.080718994141:[C8H9N]+H+;129.065765380859:[C5H8N2O2]+H+;129.066650390625:[C5H8N2O2]+H+;129.101776123047:[C6H12N2O]+H+;129.102188110352:[C6H12N2O]+H+;131.085388183594:[C10H10]+H+;131.0859375:[C10…	91.054100036621_36.1;98.0235977172852_21.5;101.070838928223_692.4;101.070899963379_294.4;112.075859069824_17.4;112.076156616211_50.2;120.080703735352_103.7;120.080718994141_719.3;129.065765380859_18.7;129.066650390625_33.6;129.101776123047_72.6;129.102188110352_244.8;131.085388183594_226.7;131.0859375_41.5;131.117736816406_21.6;131.117752075195_16.1;148.112075805664_242.5;148.112106323242_125.6;1…	256	182
	Theoretical m/z	849.487															12217	692.413	212148	5.21002	1
	Measured m/z	849.486															12217	718.392	211224	5.18733	1			Notes: Fragment 9 only observed for Anabaenopeptin SA7 , due removal of the isoleucine group (Ile), which is not present in Anabaenopeptin 848
	Mass error (ppm)	0.747287															12217	94.3884	194540	4.77761	1
	Fragment name	[M+H]+															12217	821.492	179710	4.4134	1
	Notes	Precursor ion only observed in HCD 15															12217	831.475	143861	3.53301	1
																	12217	674.386	123049	3.02188	1
	No.	2															12217	561.302	76121.6	1.86943	1
	Fragment 1																12217	276.134	63033.6	1.54801	1
	Formula	[C14H17N3O3]+H+															12217	533.307	47325.4	1.16224	1
	Theoretical m/z	276.13433															12217	850.492	38912	0.955617	1
	Measured m/z	276.134															12217	736.406	38857.7	0.954284	1
	Mass error (ppm)	0.472412															12217	804.465	34266.4	0.841529	1
	Fragment name	[|y-ion-type|NMeAsn-Phe|b-ion-type|]+H+															12217	701.365	27713	0.680589	1
	Notes																12217	849.057	26714.1	0.656057	1
																	12217	721.424	26428.2	0.649036	1
	No.	3															12217	675.39	24637.9	0.605068	1
	Fragment 2																12217	564.316	22954.5	0.563726	1
	Formula	[C13H17N3O2]+H+															12217	803.483	22837.7	0.560858	1
	Theoretical m/z	248.139															12217	546.326	22658.6	0.556461	1
	Measured m/z	248.14															12217	286.275	21767	0.534564	1
	Mass error (ppm)	0.367166															12217	657.362	19830.5	0.487006	1
	Fragment name	[|y-ion-type|NMeAsn-Phe|a-ion-type|]+H+															12217	485.31	19017	0.467028	1
	Notes																12217	448.22	17666.1	0.433852	1
																	12217	92.4966	17533	0.430582	1
	No.	4															12217	417.25	16508.3	0.405418	1
	Fragment 3																12217	304.166	15364.4	0.377326	1
	Formula	[C8H9N]+H+															12217	814.454	15117.7	0.371266	1
	Theoretical m/z	120.08082															12217	626.32	14638.1	0.359488	1
	Measured m/z	120.081															12217	656.376	13771.9	0.338217	1
	Mass error (ppm)	0.841149															12217	543.294	12897.3	0.316738	1
	Fragment name	[|y-ion-type|Phe|a-ion-type|]+H+															12217	574.361	12314.7	0.302429	1
	Notes																12217	703.415	11486.5	0.282089	1
																	12217	850.043	11379.2	0.279457	1
	No.	5															12217	544.277	10427.6	0.256084	1
	Fragment 4																12217	700.381	10162.3	0.249571	1
	Formula	[C4H8N2O]+H+															12217	801.414	10082.2	0.247602	1
	Theoretical m/z	101.071															12217	91.2777	9599.79	0.235756	1
	Measured m/z	101.071															12217	94.3801	8676.39	0.213078	1
	Mass error (ppm)	1.29683															12217	287.276	8497.82	0.208693	1
	Fragment name	[|y-ion-type|NMeAsn|a-ion-type|]+H+															12217	647.396	8196.9	0.201303	1
	Notes																12217	719.39	8195.4	0.201266	1
																	12217	513.234	7755.31	0.190458	1
	No.	6															12217	359.208	7030.32	0.172654	1
	Fragment 5																12217	731.416	6534.97	0.160489	1
	Formula	[C44H62N7O9]+															12217	718.227	6529.61	0.160357	1
	Theoretical m/z	832.46059															12217	92.387	6492.11	0.159436	1
	Measured m/z	832.46															12217	433.246	6260.11	0.153739	1
	Mass error (ppm)	0.682347															12217	713.383	6221.35	0.152787	1
	Fragment name	[M minus NH2]+															12217	528.32	6143.93	0.150885	1
	Notes	Fragment only observed in HCD 15															12217	673.376	6119.9	0.150295	1
																	12217	422.243	5907.53	0.14508	1
	No.	7															12217	564.163	5839.19	0.143401	1
	Fragment 6																12217	690.399	5676.43	0.139404	1
	Formula	[C21H28N5O6+H]+H+															12217	212.379	5496.47	0.134985	1
	Theoretical m/z	448.21916															12217	800.438	5373.97	0.131976	1
	Measured m/z	448.219															12217	831.271	5124.42	0.125848	1
	Mass error (ppm)	0.0976956															12217	415.228	4944.3	0.121424	1
	Fragment name	[|z-ion-type|NMeAsn-Phe-D-Lys-(CO-Ile minus Sec-butyl)-|y-ion-type|+H]+H+															12217	674.235	4799.09	0.117858	1
	Notes																12217	534.306	4714.79	0.115788	1
																	12217	818.451	4418.93	0.108522	1
	No.	8															12217	615.376	4359.74	0.107068	1
	Fragment 7																12217	561.413	4169.12	0.102387	1
	Formula	[C37H52N7O6+H]+H+															12217	790.445	4013.52	0.0985659	1
	Theoretical m/z	692.41322															12217	276.172	3983.45	0.0978273	1
	Measured m/z	692.414															12217	786.44	3890.76	0.095551	1
	Mass error (ppm)	0.59972															12217	788.471	3824.31	0.0939192	1
	Fragment name	[M+H minus Ile]+H+															12217	322.179	3816.15	0.0937186	1
	Notes																12217	693.428	3738.39	0.0918091	1
																	12217	405.251	3711.02	0.0911368	1
	No.	9															12217	833.433	3634.66	0.0892616	1
	Fragment 8																12217	212.357	3617.27	0.0888345	1
	Formula	[C38H52N7O7]+															12217	106.948	3229.81	0.079319	1
	Theoretical m/z	718.392															12217	590.329	3139.52	0.0771018	1
	Measured m/z	718.392															12217	92.2389	3068.62	0.0753605	1
	Mass error (ppm)	0.444216															12217	107.509	2945.54	0.0723379	1
	Fragment name	[M-CO minus Ile]+															12217	718.558	2913.94	0.0715617	1
	Notes	Fragment only observed in HCD 15															12217	561.194	2488.14	0.0611047	1
	No.	10
	Fragment 9																HCD 30
	Formula	[C4H7NO2]+H+															Scan Number	m/z	Intensity	Relative	Segment Number
	Theoretical m/z	102.05498															12222	276.134	522634	100	1
	Measured m/z	102.055															12222	248.139	347299	66.4516	1
	Mass error (ppm)	1.46984															12222	448.219	331210	63.3732	1
	Fragment name	[|y-ion-type|Ile|minus ethyl]+H+															12222	101.071	153995	29.4652	1
	Notes	Fragment only observed for this isomer/ Small fragment, therefore not displayed with the chromatogram resolution above															12222	533.307	133845	25.6098	1
																	12222	231.149	105126	20.1147	1
	No.	11															12222	157.061	91320	17.473	1
	Fragment 10																12222	561.304	81405.4	15.576	1
	Formula	[C13H17N-H]+															12222	562.341	68969.5	13.1965	1
	Theoretical m/z	186.1278															12222	320.159	66829.7	12.7871	1
	Measured m/z	186.128															12222	148.112	65704.7	12.5718	1
	Mass error (ppm)	0.532806															12222	433.243	63250.8	12.1023	1
	Fragment name	Fragment name not given, one end presenting C-C break outside peptide bond															12222	674.388	58523.1	11.1977	1
	Notes	Fragment only observed in HCD 45															12222	405.253	57511.9	11.0043	1
																	12222	498.275	56707.9	10.8504	1
	No.	12															12222	415.28	54535.3	10.4347	1
	Fragment 11																12222	120.081	54276.1	10.3851	1
	Formula	[C11H21N2O]+															12222	304.165	53626.4	10.2608	1
	Theoretical m/z	197.165															12222	387.242	48595.9	9.29827	1
	Measured m/z	197.165															12222	526.266	44308.4	8.4779	1
	Mass error (ppm)	1.40445															12222	289.19	42578.4	8.14688	1
	Fragment name	[|y-ion-type|D-Lys-Ile|a-ion-type|]+															12222	129.102	38002.8	7.27139	1
	Notes	Fragment only observed in HCD 45															12222	342.183	37108.7	7.10032	1
																	12222	261.197	34216.7	6.54698	1
	No.	13															12222	690.399	33288	6.36928	1
	Fragment 12																12222	425.221	32479.3	6.21454	1
	Formula	[C12H23N3O3]+H+															12222	296.162	32420.6	6.20331	1
	Theoretical m/z	258.181															12222	417.252	32005.2	6.12383	1
	Measured m/z	258.182															12222	516.285	31269.5	5.98306	1
	Mass error (ppm)	2.46261															12222	431.195	30728.1	5.87948	1
	Fragment name	[|y-ion-type|D-Lys|a-ion-type|-CO-Ile]+H+															12222	359.21	27504.7	5.26271	1
	Notes																12222	467.231	27295.4	5.22267	1
																	12222	502.268	27179.1	5.20041	1
	No.	14															12222	311.139	26361.2	5.04392	1
	Fragment 13																12222	409.246	25929.4	4.96129	1
	Formula	[C16H24N2O]+H+															12222	546.338	25187.9	4.81941	1
	Theoretical m/z	261.196															12222	515.302	24681.4	4.72251	1
	Measured m/z	261.197															12222	517.315	24019.5	4.59586	1
	Mass error (ppm)	1.78528															12222	544.282	23898.2	4.57265	1
	Fragment name	[|y-ion-type|Ile-PNV|a-ion-type|]+H+															12222	673.382	23262.2	4.45095	1
	Notes																12222	692.414	22519.7	4.3089	1
																	12222	422.242	22465.3	4.29848	1
	No.	15															12222	131.086	21697.9	4.15165	1
	Fragment 14																12222	389.186	21099.2	4.03709	1
	Formula	[C16H21N3O3]+H+															12222	240.171	20815.2	3.98275	1
	Theoretical m/z	304.166															12222	489.318	20317	3.88742	1
	Measured m/z	304.166															12222	102.055	20306.8	3.88548	1
	Mass error (ppm)	1.70372															12222	461.281	20253.4	3.87526	1
	Fragment name	[|y-ion-type|PNV-NMeAsn|b-ion-type|]+H+															12222	543.29	18580.5	3.55516	1
	Notes	Fragment only observed in HCD 15															12222	357.254	17592.8	3.36618	1
																	12222	736.4	17479.6	3.34452	1
																	12222	286.275	17206.3	3.29222	1
																	12222	718.399	17160.8	3.28353	1
																	12222	399.258	17063	3.2648	1
																	12222	451.234	16785.6	3.21172	1
																	12222	513.233	16277	3.11441	1
																	12222	397.219	16223.6	3.10419	1
																	12222	657.372	16080.1	3.07674	1
																	12222	456.261	15856.2	3.0339	1
																	12222	231.117	15581.2	2.98129	1
																	12222	448.298	15248.6	2.91765	1
																	12222	286.178	15242.6	2.9165	1
																	12222	212.139	15218.2	2.91182	1
																	12222	485.24	14644.8	2.80212	1
																	12222	472.292	14489	2.7723	1
																	12222	268.162	14297.2	2.7356	1
																	12222	399.169	14166.6	2.71061	1
																	12222	173.093	13843.4	2.64878	1
																	12222	615.35	13836	2.64736	1
																	12222	207.151	13666.6	2.61494	1
																	12222	295.176	13658.6	2.61342	1
																	12222	484.261	13586.4	2.59959	1
																	12222	590.335	13388.1	2.56166	1
																	12222	626.321	13344.8	2.55337	1
																	12222	329.258	13329.8	2.55051	1
																	12222	261.163	12654.4	2.42128	1
																	12222	402.213	12145.7	2.32394	1
																	12222	287.142	11946.3	2.28579	1
																	12222	248.173	11802.7	2.25832	1
																	12222	189.103	11781.7	2.25429	1
																	12222	534.311	11657.9	2.23061	1
																	12222	528.325	11227.9	2.14833	1
																	12222	372.228	11188.2	2.14073	1
																	12222	248.106	10935	2.09229	1
																	12222	572.316	10662.3	2.0401	1
																	12222	285.195	10318.8	1.97438	1
																	12222	361.262	10086	1.92984	1
																	12222	700.387	9893.59	1.89302	1
																	12222	129.066	9780.34	1.87136	1
																	12222	584.338	9738.08	1.86327	1
																	12222	379.196	9425.65	1.80349	1
																	12222	474.276	9412.53	1.80098	1
																	12222	320.234	9402.1	1.79898	1
																	12222	647.401	9265.48	1.77284	1
																	12222	536.359	9223.62	1.76484	1
																	12222	608.341	9198.32	1.75999	1
																	12222	518.337	9159.43	1.75255	1
																	12222	112.076	9097.31	1.74067	1
																	12222	131.118	8445.67	1.61598	1
																	12222	345.597	8443.49	1.61557	1
																	12222	146.7	8248.97	1.57835	1
																	12222	628.386	8072.29	1.54454	1
																	12222	793.818	8025.99	1.53568	1
																	12222	233.167	8010.69	1.53275	1
																	12222	258.182	7793.78	1.49125	1
																	12222	385.192	7515.6	1.43802	1
																	12222	267.749	7453.08	1.42606	1
																	12222	276.105	6392.86	1.2232	1
																	HCD 45
																	Scan Number	m/z	Intensity	Relative	Segment Number
																	12223	248.14	406456	100	1
																	12223	120.081	376316	92.5847	1
																	12223	101.071	362224	89.1177	1
																	12223	189.102	185528	45.6454	1
																	12223	320.161	156120	38.4102	1
																	12223	129.102	128087	31.5131	1
																	12223	148.112	126868	31.2131	1
																	12223	131.085	118584	29.1752	1
																	12223	240.171	94723.4	23.3047	1
																	12223	173.092	77316.9	19.0222	1
																	12223	231.15	62206.3	15.3046	1
																	12223	276.135	59581.2	14.6587	1
																	12223	203.119	50547.6	12.4362	1
																	12223	268.165	49260.6	12.1195	1
																	12223	389.184	44749.4	11.0097	1
																	12223	387.238	39225.7	9.65067	1
																	12223	448.22	36560	8.99482	1
																	12223	102.055	33064.6	8.13486	1
																	12223	155.082	31053.4	7.64005	1
																	12223	231.115	30438.1	7.48867	1
																	12223	157.061	29245.7	7.19531	1
																	12223	188.144	27683.1	6.81084	1
																	12223	415.27	27059.1	6.65733	1
																	12223	112.076	26237.9	6.45528	1
																	12223	153.102	24375.6	5.99711	1
																	12223	370.25	23507.9	5.78364	1
																	12223	250.158	22038	5.422	1
																	12223	400.152	20101.2	4.94548	1
																	12223	362.244	19934.7	4.90451	1
																	12223	261.197	19932	4.90386	1
																	12223	217.096	19429.1	4.78013	1
																	12223	91.0541	18907.7	4.65185	1
																	12223	399.167	18847.5	4.63703	1
																	12223	241.133	18216.2	4.48171	1
																	12223	397.226	17905.2	4.40521	1
																	12223	425.221	17794.4	4.37795	1
																	12223	129.067	17589.7	4.32758	1
																	12223	357.157	17006	4.18397	1
																	12223	301.151	17004.4	4.18357	1
																	12223	388.22	16119.9	3.96597	1
																	12223	200.071	15992.5	3.93463	1
																	12223	223.144	14448.3	3.55471	1
																	12223	286.153	13724.7	3.37669	1
																	12223	342.221	13685.6	3.36705	1
																	12223	405.253	13538.2	3.33079	1
																	12223	311.139	13451.9	3.30956	1
																	12223	216.176	13424.5	3.30282	1
																	12223	197.165	13221.3	3.25283	1
																	12223	294.183	12400.9	3.05098	1
																	12223	214.192	12171.3	2.9945	1
																	12223	431.195	12058	2.96662	1
																	12223	224.176	11410.7	2.80736	1
																	12223	517.311	11399.5	2.80461	1
																	12223	131.118	11320.1	2.78509	1
																	12223	98.0236	11246.9	2.76706	1
																	12223	101.079	11175.5	2.7495	1
																	12223	154.159	10691.8	2.63049	1
																	12223	296.16	10444.9	2.56976	1
																	12223	212.139	9821.1	2.41628	1
																	12223	186.091	9571.06	2.35476	1
																	12223	361.262	9272.71	2.28136	1
																	12223	667.096	8949.63	2.20187	1
																	12223	244.135	8944.49	2.20061	1
																	12223	269.267	8848.52	2.177	1
																	12223	222.159	8751.57	2.15314	1
																	12223	648.384	8526.27	2.09771	1
																	12223	257.13	8458.96	2.08115	1
																	12223	259.108	8300.61	2.04219	1
																	12223	186.128	8285.34	2.03844	1
																	12223	263.217	8251.17	2.03003	1
																	12223	162.817	7526.17	1.85166	1
																	12223	120.071	7294.34	1.79462	1
																	12223	163.572	7061.12	1.73724	1

## Sheet: Anabaneopeptin 848
Compound	Anabaenopeptin 848
CyanoMetDB_ID	CyanoMetDB_0745
Molecular formula	C44H64N8O9
Buildongblock string	[(Phe)--(NMeAsn)--(MeHphe)--(Ile)--(Lys)]--CO--(Leu)
Smiles	O=C(NC(C(NC(C(N(C)C(C(N(C)C(C(NC1CC2=CC=CC=C2)=O)CC(N)=O)=O)CCC3=CC=CC=C3)=O)C(CC)C)=O)CCCCNC1=O)NC(C(O)=O)CC(C)C
Sample type	Tintenstrich community (Lauerzersee - LW)
Retention time	29.22 min
Sample used to generate reference spectrum	220824_S20_LoadBD_4_1_21_EluteLW_1_1_21
Other samples containing the same compound	220824_S25_LoadBD_2_1_21_EluteLW_1_3_21
Precursor	m/z	849.487
Precursor	adduct	M+H+																							LW_1_1_21
				Spectrum from sample LW_1_1_21 - HCD 30													HCD 15								Other candidates indicated by MetFrag
	No.	1															Scan Number	m/z	Intensity	Relative	Segment Number				MetFrag	Score	InChI	MonoisotopicMass	CompoundName	Identifier	MetFrag_Values	MolecularFormula	SMILES	FormulasOfExplPeaks	ExplPeaks	NumberPeaksUsed	NoExplPeaks
	Precursor																15171	849.485	420176	100	1				1542.81	1	InChI=1S/C44H64N8O9/c1-6-27(3)36-41(57)47-32(23-16-21-29-17-10-8-11-18-29)42(58)52(5)34(26-35(45)53)40(56)48-33(25-30-19-12-9-13-20-30)38(54)46-24-15-14-22-31(39(55)50-36)49-44(61)51-37(43(59)60)28(4)7-2/h8-13,17-20,27-28,31-34,36-37H,6-7,14-16,21-26H2,1-5H3,(H2,45,53)(H,46,54)(H,47,57)(H,48,56)(H,50,55)(H,59,60)(H2,49,51,61)/t27-,28+,31+,32-,33-,34-,36+,37-/m0/s1	848.48	Anabaenopeptin SA7	CyanoMetDB_2097	1013.0;710.0;305.0;610.0;653.0;610.0;653.0;1353.0;1115.0;348.0;348.0;610.0;653.0;753.0;360.0;1553.0;305.0;653.0;653.0;710.0;958.0;1001.0;1058.0;1058.0;653.0;653.0;610.0;958.0;753.0;1101.0;958.0;1001.0;610.0;1101.0;1058.0;653.0;1001.0;653.0;915.0;610.0;915.0;853.0;958.0;915.0;610.0;305.0;405.0;405.0	C44H64N8O9	O=C(N[C@@H](CC1=CC=CC=C1)C(NCCCC[C@@H](NC(N[C@H](C(O)=O)[C@H](C)CC)=O)C(N[C@H]([C@H](CC)C)C(N[C@@H](CCCC2=CC=CC=C2)C(N3C)=O)=O)=O)=O)[C@@H]3CC(N)=O	101.070594787598:[C4H8N2O]+H+;101.070838928223:[C4H8N2O]+H+;117.069580078125:[C9H8]+H+;129.101333618164:[C6H12N2O]+H+;131.085311889648:[C10H12-H]+;134.096176147461:[C9H9N+2H]+H+;148.11181640625:[C10H13N]+H+;157.060577392578:[C6H8N2O3]+H+;203.11848449707:[C12H16N2O-H]+;226.155914306641:[C11H20N3O2]+;245.165313720703:[C15H21N2O]+;262.153961181641:[C14H18N3O2+H]+H+;262.154876708984:[C14H18N3O2+H]+H+…	101.070594787598_973.7;101.070838928223_262.3;117.069580078125_176.0;129.101333618164_370.4;131.085311889648_194.7;134.096176147461_848.9;148.11181640625_344.6;157.060577392578_279.2;203.11848449707_390.4;226.155914306641_237.0;245.165313720703_245.8;262.153961181641_720.5;262.154876708984_718.5;290.149719238281_999.0;290.14990234375_170.3;304.165191650391_37.6;401.254211425781_222.8;403.23278808…	79	48
	Formula	[C44H64N8O9+H]+															15171	832.459	40819.6	9.71486	1				1542.36	0.9997	InChI=1S/C44H64N8O9/c1-7-28(4)37-42(58)51(5)34(22-21-29-16-10-8-11-17-29)41(57)52(6)35(26-36(45)53)40(56)47-32(25-30-18-12-9-13-19-30)38(54)46-23-15-14-20-31(39(55)50-37)48-44(61)49-33(43(59)60)24-27(2)3/h8-13,16-19,27-28,31-35,37H,7,14-15,20-26H2,1-6H3,(H2,45,53)(H,46,54)(H,47,56)(H,50,55)(H,59,60)(H2,48,49,61)	848.48	Anabaenopeptin 848	CyanoMetDB_0745	1015.0;710.0;305.0;610.0;653.0;610.0;653.0;753.0;1115.0;348.0;348.0;653.0;653.0;1353.0;360.0;1058.0;305.0;653.0;653.0;710.0;958.0;958.0;1058.0;1058.0;610.0;610.0;610.0;915.0;753.0;1101.0;958.0;1001.0;610.0;1101.0;1058.0;958.0;1001.0;610.0;915.0;610.0;915.0;853.0;958.0;958.0;610.0;305.0;405.0;405.0	C44H64N8O9	O=C(NC(C(NC(C(N(C)C(C(N(C)C(C(NC1CC2=CC=CC=C2)=O)CC(N)=O)=O)CCC3=CC=CC=C3)=O)C(CC)C)=O)CCCCNC1=O)NC(C(O)=O)CC(C)C	101.070594787598:[C4H8N2O]+H+;101.070838928223:[C4H8N2O]+H+;117.069580078125:[C9H10-H]+;129.101333618164:[C6H12N2O]+H+;131.085311889648:[C10H10]+H+;134.096176147461:[C9H10N+H]+H+;148.11181640625:[C10H13N]+H+;157.060577392578:[C6H8N2O3]+H+;203.11848449707:[C12H16N2O-H]+;226.155914306641:[C11H20N3O2]+;245.165313720703:[C15H21N2O]+;262.153961181641:[C14H18N3O2+H]+H+;262.154876708984:[C14H18N3O2+H]+H…	101.070594787598_973.7;101.070838928223_262.3;117.069580078125_176.0;129.101333618164_370.4;131.085311889648_194.7;134.096176147461_848.9;148.11181640625_344.6;157.060577392578_279.2;203.11848449707_390.4;226.155914306641_237.0;245.165313720703_245.8;262.153961181641_720.5;262.154876708984_718.5;290.149719238281_999.0;290.14990234375_170.3;304.165191650391_37.6;401.254211425781_222.8;403.23278808…	79	48
	Theoretical m/z	849.487															15171	718.391	23136.7	5.50643	1
	Measured m/z	849.485															15171	94.3883	20804.3	4.95132	1				Note: LW_1_1_21 - m/z 102.05498 [C4H7NO2]+H+, exclusively found in Anabaenopeptin SA7 (fragment 9) was not observed in the current spectrum for any of the collision energies used (HDC 15, 30, 45)
	Mass error (ppm)	1.75318															15171	692.412	19753.6	4.70125	1
	Fragment name	[M+H]+															15171	821.492	17595.8	4.18771	1
	Notes	Precursor ion only observed in HCD 15															15171	831.475	13645.5	3.24757	1				LW_1_3_21
																	15171	674.387	13267.3	3.15756	1				MetFrag	Score	InChI	MonoisotopicMass	CompoundName	Identifier	MetFrag_Values	MolecularFormula	SMILES	FormulasOfExplPeaks	ExplPeaks	NumberPeaksUsed	NoExplPeaks
	No.	2															15171	290.15	7442.37	1.77125	1				1671.77	1	InChI=1S/C44H64N8O9/c1-6-27(3)36-41(57)47-32(23-16-21-29-17-10-8-11-18-29)42(58)52(5)34(26-35(45)53)40(56)48-33(25-30-19-12-9-13-20-30)38(54)46-24-15-14-22-31(39(55)50-36)49-44(61)51-37(43(59)60)28(4)7-2/h8-13,17-20,27-28,31-34,36-37H,6-7,14-16,21-26H2,1-5H3,(H2,45,53)(H,46,54)(H,47,57)(H,48,56)(H,50,55)(H,59,60)(H2,49,51,61)/t27-,28+,31+,32-,33-,34-,36+,37-/m0/s1	848.48	Anabaenopeptin SA7	CyanoMetDB_2097	653.0;653.0;653.0;653.0;1353.0;348.0;610.0;753.0;753.0;1553.0;1553.0;653.0;653.0;753.0;653.0;653.0;653.0;1001.0;710.0;1158.0;1158.0;958.0;1001.0;1001.0;1001.0;1058.0;1058.0;915.0;1058.0;653.0;653.0;653.0;610.0;1101.0;1101.0;753.0;958.0;958.0;753.0;1015.0;958.0;958.0;1101.0;1101.0;1101.0;1101.0;1101.0;1001.0;1977.0;958.0;1158.0;610.0;1058.0;915.0;653.0;1001.0;653.0;915.0;610.0;1058.0;1101.0;915.0;…	C44H64N8O9	O=C(N[C@@H](CC1=CC=CC=C1)C(NCCCC[C@@H](NC(N[C@H](C(O)=O)[C@H](C)CC)=O)C(N[C@H]([C@H](CC)C)C(N[C@@H](CCCC2=CC=CC=C2)C(N3C)=O)=O)=O)=O)[C@@H]3CC(N)=O	101.070175170898:[C4H8N2O]+H+;101.070816040039:[C4H8N2O]+H+;101.071060180664:[C4H8N2O]+H+;102.054466247559:[C4H7NO2]+H+;117.07006072998:[C9H8]+H+;119.085296630859:[C9H11]+;129.1025390625:[C6H12N2O]+H+;131.085754394531:[C10H12-H]+;131.085754394531:[C10H12-H]+;134.095901489258:[C9H9N+2H]+H+;134.096130371094:[C9H9N+2H]+H+;148.111389160156:[C10H13N]+H+;148.112335205078:[C10H13N]+H+;155.082046508789:[…	101.070175170898_10.5;101.070816040039_798.1;101.071060180664_232.6;102.054466247559_94.5;117.07006072998_208.4;119.085296630859_9.5;129.1025390625_202.1;131.085754394531_68.3;131.085754394531_260.6;134.095901489258_138.8;134.096130371094_700.7;148.111389160156_179.3;148.112335205078_404.3;155.082046508789_98.6;157.060516357422_93.7;157.060989379883_222.0;157.061050415039_11.4;183.15087890625_62.…	123	91
	Fragment 1																15171	575.319	5813	1.38347	1				1669.34	0.9985	InChI=1S/C44H64N8O9/c1-7-28(4)37-42(58)51(5)34(22-21-29-16-10-8-11-17-29)41(57)52(6)35(26-36(45)53)40(56)47-32(25-30-18-12-9-13-19-30)38(54)46-23-15-14-20-31(39(55)50-37)48-44(61)49-33(43(59)60)24-27(2)3/h8-13,16-19,27-28,31-35,37H,7,14-15,20-26H2,1-6H3,(H2,45,53)(H,46,54)(H,47,56)(H,50,55)(H,59,60)(H2,48,49,61)	848.48	Anabaenopeptin 848	CyanoMetDB_0745	653.0;653.0;653.0;753.0;653.0;653.0;1353.0;1353.0;1058.0;1058.0;653.0;653.0;765.0;653.0;653.0;653.0;1001.0;710.0;1158.0;1158.0;958.0;958.0;958.0;958.0;1058.0;1058.0;710.0;1015.0;610.0;610.0;610.0;610.0;1101.0;1101.0;753.0;915.0;915.0;753.0;1015.0;958.0;915.0;1101.0;1101.0;1101.0;1101.0;1101.0;1001.0;1977.0;958.0;1158.0;610.0;1058.0;915.0;958.0;1001.0;610.0;915.0;610.0;1101.0;1101.0;915.0;753.0;85…	C44H64N8O9	O=C(NC(C(NC(C(N(C)C(C(N(C)C(C(NC1CC2=CC=CC=C2)=O)CC(N)=O)=O)CCC3=CC=CC=C3)=O)C(CC)C)=O)CCCCNC1=O)NC(C(O)=O)CC(C)C	101.070175170898:[C4H8N2O]+H+;101.070816040039:[C4H8N2O]+H+;101.071060180664:[C4H8N2O]+H+;117.07006072998:[C9H10-H]+;119.085296630859:[C9H10]+H+;129.1025390625:[C6H12N2O]+H+;131.085754394531:[C10H10]+H+;131.085754394531:[C10H10]+H+;134.095901489258:[C9H10N+H]+H+;134.096130371094:[C9H10N+H]+H+;148.111389160156:[C10H13N]+H+;148.112335205078:[C10H13N]+H+;155.082046508789:[C7H12N2O2-H]+;157.060516357…	101.070175170898_10.5;101.070816040039_798.1;101.071060180664_232.6;117.07006072998_208.4;119.085296630859_9.5;129.1025390625_202.1;131.085754394531_68.3;131.085754394531_260.6;134.095901489258_138.8;134.096130371094_700.7;148.111389160156_179.3;148.112335205078_404.3;155.082046508789_98.6;157.060516357422_93.7;157.060989379883_222.0;157.061050415039_11.4;183.15087890625_62.2;203.117218017578_309…	123	90
	Formula	[C15H19N3O3]+H+															15171	547.323	5547.97	1.32039	1
	Theoretical m/z	290.14999															15171	850.485	4514.4	1.07441	1				Note: LW_1_3_21 - a fragment correspondent to m/z 102.05498 was found, but presenting high mass error (>5 ppm); Retention time does not match Anabaenoeptin SA7, instead it matches Anabaenopeptin 848 RT found in LW_1_1_21
	Measured m/z	290.15															15171	804.462	4507.67	1.0728	1
	Mass error (ppm)	0.933178															15171	227.373	3965.96	0.94388	1
	Fragment name	[|z-ion-type|MeHphe-NMeAsn|c-ion-type|]+H+															15171	736.401	3165.82	0.75345	1
	Notes																15171	564.317	3111.08	0.740422	1
																	15171	701.367	2838.56	0.675563	1
	No.	3															15171	849.061	2790.63	0.664156	1
	Fragment 2																15171	546.327	2716.63	0.646545	1
	Formula	[C4H8N2O]+H+															15171	626.321	2473.99	0.588797	1
	Theoretical m/z	101.07097															15171	471.295	2342.5	0.557504	1
	Measured m/z	101.071															15171	803.482	2193.24	0.52198	1
	Mass error (ppm)	1.29683															15171	403.233	2058.58	0.489932	1
	Fragment name	[|y-ion-type|NMeAsn|c-ion-type|]+H+															15171	92.496	1900.79	0.45238	1
	Notes																15171	657.365	1855.82	0.441677	1
																	15171	557.306	1809.71	0.430702	1
	No.	4															15171	560.341	1799.83	0.428351	1
	Fragment 3																15171	462.233	1772.26	0.421789	1
	Formula	[C44H62N7O9]+															15171	304.165	1641.94	0.390774	1
	Theoretical m/z	832.46059															15171	801.421	1623.11	0.386292	1
	Measured m/z	832.459															15171	675.39	1605.69	0.382147	1
	Mass error (ppm)	1.56218															15171	699.368	1297.21	0.308729	1
	Fragment name	[M minus NH2]+															15171	558.295	1288.26	0.306599	1
	Notes	Fragment only observed in HCD 15															15171	721.428	1197.7	0.285048	1
																	15171	656.369	1168.93	0.2782	1
																	15171	94.3802	1090.72	0.259586	1
	No.	5															15171	814.459	1029.93	0.245119	1
	Fragment 4																15171	700.387	1026.5	0.244301	1
	Formula	[C37H52N7O6+H]+H+															15171	654.161	871.202	0.207342	1
	Theoretical m/z	692.41322															15171	126.979	836.979	0.199197	1
	Measured m/z	692.412															15171	538.325	805.448	0.191693	1
	Mass error (ppm)	1.86844															15171	98.2785	698.648	0.166275	1
	Fragment name	[M+H minus CO-Leu]+H+															15171	170.533	698.104	0.166145	1
	Notes	Fragment only observed in HCD 15															15171	718.256	649.273	0.154524	1
	No.	6
	Fragment 5																HCD 30
	Formula	[C15H21N2O]+															Scan Number	m/z	Intensity	Relative	Segment Number
	Theoretical m/z	245.16493															15176	290.15	43648.5	100	1
	Measured m/z	245.165313720703															15176	262.155	31394.1	71.9247	1
	Mass error (ppm)	1.56515															15176	227.387	27612.6	63.2613	1
	Fragment name	[|y-ion-type|Ile-MeHphe(minus methyl)|a-ion-type|]+															15176	462.236	26694.1	61.157	1
	Notes																15176	227.356	19697.2	45.1268	1
																	15176	157.061	12199.9	27.9503	1
	No.	7															15176	101.071	11459.9	26.2551	1
	Fragment 6																15176	245.165	10740.9	24.6077	1
	Formula	[C22H33N4O3]+															15176	692.409	10544.4	24.1576	1
	Theoretical m/z	401.255															15176	401.254	9735.99	22.3054	1
	Measured m/z	401.254211425781															15176	120.736	8875.82	20.3348	1
	Mass error (ppm)	1.59144															15176	674.372	8234.21	18.8648	1
	Fragment name	[|a-ion-type|Phe-Lys|y-ion-type|-Ile-MeHphe|c-ion-type|]+															15176	547.318	7973.68	18.2679	1
	Notes																15176	246.505	7940.98	18.193	1
																	15176	562.339	7334.61	16.8038	1
	No.	8															15176	262.248	7021.45	16.0864	1
	Fragment 7																15176	398.606	6784.02	15.5424	1
	Formula	[C22H30N5O6+H]+H+															15176	215.362	6714.09	15.3822	1
	Theoretical m/z	462.23482															15176	121.071	6681.88	15.3084	1
	Measured m/z	462.233489990234
	Mass error (ppm)	2.87735
	Fragment name	[|z-ion-type|NMeAsn-Phe-Lys|a-ion-type|-CO-(Leu minus isopropyl)+H]+H+															HCD 45
	Notes	Fragment observed in HCD 15, present in HCD 30 as m/z 462.236236572266															Scan Number	m/z	Intensity	Relative	Segment Number
																	15177	101.071	42544.6	100	1
	No.	9															15177	134.096	37088.3	87.175	1
	Fragment 8																15177	262.154	31482.1	73.9978	1
	Formula	[C26H39N4O4]+															15177	227.388	19187.9	45.1006	1
	Theoretical m/z	471.29674															15177	203.118	17055.3	40.088	1
	Measured m/z	471.295															15177	129.101	16182.3	38.0361	1
	Mass error (ppm)	2.95117															15177	148.112	15057.1	35.3913	1
	Fragment name	Fragment name not given, one end presenting C-C break outside peptide bond															15177	227.358	14255	33.5061	1
	Notes	Fragment only observed in HCD 15															15177	226.156	10357.1	24.3442	1
																	15177	131.085	8507.68	19.9971	1
	No.	10															15177	117.103	7740.73	18.1944	1
	Fragment 9																15177	117.07	7690.93	18.0773	1
	Formula	[C28H43N5O6]+H+															15177	745.591	7589.12	17.838	1
	Theoretical m/z	546.32878															15177	144.857	7585.41	17.8293	1
	Measured m/z	546.327															15177	773.713	7444.57	17.4982	1
	Mass error (ppm)	3.43329															15177	152.144	7429.3	17.4624	1
	Fragment name	[|y-ion-type|Phe-Lys-(CO-Leu)-Ile|b-ion-type|]+H+															15177	227.08	7060.55	16.5956	1
	Notes	Fragment only observed in HCD 15															15177	465.717	6790.45	15.9608	1
																	15177	308.697	6455.43	15.1733	1

## Sheet: Anabaenopeptin 850
Compound	Anabaenopeptin 850
CyanoMetDB_ID	CyanoMetDB_0746
Molecular formula	C43H63N9O9
Buildongblock string	[(Phe)--(NMeAsn)--(Hphe)--(Ile)--(Lys)]--CO--(Lys)
Smiles	O=C(NC(C(NC(C(NC(C(N(C)C(C(NC1CC2=CC=CC=C2)=O)CC(N)=O)=O)CCC3=CC=CC=C3)=O)C(CC)C)=O)CCCCNC1=O)NC(C(O)=O)CCCCN
Sample type	Tintenstrich community (Weisshorn - WH)
Retention time	26.29 min
Sample used to generate reference spectrum	220928_3_LoadCV_1_3_21_EluteWH_4_4_21
Precursor	m/z	850.495
Precursor	adduct	M+H+
				Spectrum from sample WH_4_4_21 - HCD 30													HCD 15
	No.	1															Scan Number	m/z	Intensity	Relative	Segment Number
	Precursor																12217	849.486	4071921	100	1
	Formula	[C43H63N9O9+H]+															12217	832.46	361448	8.87661	1
	Theoretical m/z	850.495															12217	692.413	212148	5.21002	1
	Measured m/z	850.492															12217	718.392	211224	5.18733	1
	Mass error (ppm)	3.2729															12217	94.3884	194540	4.77761	1
	Fragment name	[M+H]+H+															12217	821.492	179710	4.4134	1
	Notes	Precursor ion only observed in HCD 15															12217	831.475	143861	3.53301	1
																	12217	674.386	123049	3.02188	1
	No.	2															12217	561.302	76121.6	1.86943	1
	Fragment 1																12217	276.134	63033.6	1.54801	1
	Formula	[C14H17N3O3]+H+															12217	533.307	47325.4	1.16224	1
	Theoretical m/z	276.13433															12217	850.492	38912	0.955617	1
	Measured m/z	276.134															12217	736.406	38857.7	0.954284	1
	Mass error (ppm)	0.472412															12217	804.465	34266.4	0.841529	1
	Fragment name	[|y-ion-type|MeAsn-Phe|c-ion-type|]+H+															12217	701.365	27713	0.680589	1
	Notes																12217	849.057	26714.1	0.656057	1
																	12217	721.424	26428.2	0.649036	1
	No.	3															12217	675.39	24637.9	0.605068	1
	Fragment 2																12217	564.316	22954.5	0.563726	1
	Formula	[C4H8N2O]+H+															12217	803.483	22837.7	0.560858	1
	Theoretical m/z	101.07097															12217	546.326	22658.6	0.556461	1
	Measured m/z	101.071															12217	286.275	21767	0.534564	1
	Mass error (ppm)	1.29683															12217	657.362	19830.5	0.487006	1
	Fragment name	[|y-ion-type|MeAsn|a-ion-type|]+H+															12217	485.31	19017	0.467028	1
	Notes																12217	448.22	17666.1	0.433852	1
																	12217	92.4966	17533	0.430582	1
	No.	4															12217	417.25	16508.3	0.405418	1
	Fragment 3																12217	304.166	15364.4	0.377326	1
	Formula	[C21H28N5O6+H]+H+															12217	814.454	15117.7	0.371266	1
	Theoretical m/z	448.21916															12217	626.32	14638.1	0.359488	1
	Measured m/z	448.219															12217	656.376	13771.9	0.338217	1
	Mass error (ppm)	0.0976956															12217	543.294	12897.3	0.316738	1
	Fragment name	[|x-ion-type|NMeAsn-Phe-Lys|a-ion-type|-CO-Lys(minus buthylamine)+H]+H+															12217	574.361	12314.7	0.302429	1
	Notes																12217	703.415	11486.5	0.282089	1
																	12217	850.043	11379.2	0.279457	1
	No.	5															12217	544.277	10427.6	0.256084	1
	Fragment 4																12217	700.381	10162.3	0.249571	1
	Formula	[C37H55N7O6-H]+															12217	801.414	10082.2	0.247602	1
	Theoretical m/z	692.41322															12217	91.2777	9599.79	0.235756	1
	Measured m/z	692.414															12217	94.3801	8676.39	0.213078	1
	Mass error (ppm)	0.59972															12217	287.276	8497.82	0.208693	1
	Fragment name	[|y-ion-type|Phe-Lys-(CO-Lys)-Ile-Hphe|a-ion-type|minus H]+															12217	647.396	8196.9	0.201303	1
	Notes																12217	719.39	8195.4	0.201266	1
																	12217	513.234	7755.31	0.190458	1
	No.	6															12217	359.208	7030.32	0.172654	1
	Fragment 5																12217	731.416	6534.97	0.160489	1
	Formula	[C11H14N2O-H]+															12217	718.227	6529.61	0.160357	1
	Theoretical m/z	189.10229															12217	92.387	6492.11	0.159436	1
	Measured m/z	189.102															12217	433.246	6260.11	0.153739	1
	Mass error (ppm)	1.34571															12217	713.383	6221.35	0.152787	1
	Fragment name	[|y-ion-type|Phe-NMeAsn|c-ion-type|minus H]+															12217	528.32	6143.93	0.150885	1
	Notes	Fragment only observed in HCD 45															12217	673.376	6119.9	0.150295	1
																	12217	422.243	5907.53	0.14508	1
	No.	7															12217	564.163	5839.19	0.143401	1
	Fragment 6																12217	690.399	5676.43	0.139404	1
	Formula	[C6H12N2O+2H]+H+															12217	212.379	5496.47	0.134985	1
	Theoretical m/z	131.11795															12217	800.438	5373.97	0.131976	1
	Measured m/z	131.118															12217	831.271	5124.42	0.125848	1
	Mass error (ppm)	1.50952															12217	415.228	4944.3	0.121424	1
	Fragment name	[CO-Lys(minus carboxyl)+2H]+H+															12217	674.235	4799.09	0.117858	1
	Notes																12217	534.306	4714.79	0.115788	1
																	12217	818.451	4418.93	0.108522	1
	No.	8															12217	615.376	4359.74	0.107068	1
	Fragment 7																12217	561.413	4169.12	0.102387	1
	Formula	[C11H21N2O]+															12217	790.445	4013.52	0.0985659	1
	Theoretical m/z	197.16493															12217	276.172	3983.45	0.0978273	1
	Measured m/z	197.165															12217	786.44	3890.76	0.095551	1
	Mass error (ppm)	1.40445															12217	788.471	3824.31	0.0939192	1
	Fragment name	[|x-ion-type|Lys|y-ion-type|-Ile|a-ion-type|]+															12217	322.179	3816.15	0.0937186	1
	Notes	Fragment only observed in HCD 45															12217	693.428	3738.39	0.0918091	1
																	12217	405.251	3711.02	0.0911368	1
	No.	9															12217	833.433	3634.66	0.0892616	1
	Fragment 8																12217	212.357	3617.27	0.0888345	1
	Formula	[C12H16N2O-H]+															12217	106.948	3229.81	0.079319	1
	Theoretical m/z	203.11795															12217	590.329	3139.52	0.0771018	1
	Measured m/z	203.119															12217	92.2389	3068.62	0.0753605	1
	Mass error (ppm)	3.98367															12217	107.509	2945.54	0.0723379	1
	Fragment name	Fragment name not given, one end presenting C-C break outside peptide bond															12217	718.558	2913.94	0.0715617	1
	Notes	Fragment only observed in HCD 45															12217	561.194	2488.14	0.0611047	1
	No.	10
	Fragment 9																HCD 30
	Formula	[C10H18N3O2]+															Scan Number	m/z	Intensity	Relative	Segment Number
	Theoretical m/z	212.13942															12222	276.134	522634	100	1
	Measured m/z	212.139															12222	248.139	347299	66.4516	1
	Mass error (ppm)	1.87223															12222	448.219	331210	63.3732	1
	Fragment name	Fragment name not given, one end presenting C-C break outside peptide bond															12222	101.071	153995	29.4652	1
	Notes																12222	533.307	133845	25.6098	1
																	12222	231.149	105126	20.1147	1
																	12222	157.061	91320	17.473	1
																	12222	561.304	81405.4	15.576	1
																	12222	562.341	68969.5	13.1965	1
																	12222	320.159	66829.7	12.7871	1
																	12222	148.112	65704.7	12.5718	1
																	12222	433.243	63250.8	12.1023	1
																	12222	674.388	58523.1	11.1977	1
																	12222	405.253	57511.9	11.0043	1
																	12222	498.275	56707.9	10.8504	1
																	12222	415.28	54535.3	10.4347	1
																	12222	120.081	54276.1	10.3851	1
																	12222	304.165	53626.4	10.2608	1
																	12222	387.242	48595.9	9.29827	1
																	12222	526.266	44308.4	8.4779	1
																	12222	289.19	42578.4	8.14688	1
																	12222	129.102	38002.8	7.27139	1
																	12222	342.183	37108.7	7.10032	1
																	12222	261.197	34216.7	6.54698	1
																	12222	690.399	33288	6.36928	1
																	12222	425.221	32479.3	6.21454	1
																	12222	296.162	32420.6	6.20331	1
																	12222	417.252	32005.2	6.12383	1
																	12222	516.285	31269.5	5.98306	1
																	12222	431.195	30728.1	5.87948	1
																	12222	359.21	27504.7	5.26271	1
																	12222	467.231	27295.4	5.22267	1
																	12222	502.268	27179.1	5.20041	1
																	12222	311.139	26361.2	5.04392	1
																	12222	409.246	25929.4	4.96129	1
																	12222	546.338	25187.9	4.81941	1
																	12222	515.302	24681.4	4.72251	1
																	12222	517.315	24019.5	4.59586	1
																	12222	544.282	23898.2	4.57265	1
																	12222	673.382	23262.2	4.45095	1
																	12222	692.414	22519.7	4.3089	1
																	12222	422.242	22465.3	4.29848	1
																	12222	131.086	21697.9	4.15165	1
																	12222	389.186	21099.2	4.03709	1
																	12222	240.171	20815.2	3.98275	1
																	12222	489.318	20317	3.88742	1
																	12222	102.055	20306.8	3.88548	1
																	12222	461.281	20253.4	3.87526	1
																	12222	543.29	18580.5	3.55516	1
																	12222	357.254	17592.8	3.36618	1
																	12222	736.4	17479.6	3.34452	1
																	12222	286.275	17206.3	3.29222	1
																	12222	718.399	17160.8	3.28353	1
																	12222	399.258	17063	3.2648	1
																	12222	451.234	16785.6	3.21172	1
																	12222	513.233	16277	3.11441	1
																	12222	397.219	16223.6	3.10419	1
																	12222	657.372	16080.1	3.07674	1
																	12222	456.261	15856.2	3.0339	1
																	12222	231.117	15581.2	2.98129	1
																	12222	448.298	15248.6	2.91765	1
																	12222	286.178	15242.6	2.9165	1
																	12222	212.139	15218.2	2.91182	1
																	12222	485.24	14644.8	2.80212	1
																	12222	472.292	14489	2.7723	1
																	12222	268.162	14297.2	2.7356	1
																	12222	399.169	14166.6	2.71061	1
																	12222	173.093	13843.4	2.64878	1
																	12222	615.35	13836	2.64736	1
																	12222	207.151	13666.6	2.61494	1
																	12222	295.176	13658.6	2.61342	1
																	12222	484.261	13586.4	2.59959	1
																	12222	590.335	13388.1	2.56166	1
																	12222	626.321	13344.8	2.55337	1
																	12222	329.258	13329.8	2.55051	1
																	12222	261.163	12654.4	2.42128	1
																	12222	402.213	12145.7	2.32394	1
																	12222	287.142	11946.3	2.28579	1
																	12222	248.173	11802.7	2.25832	1
																	12222	189.103	11781.7	2.25429	1
																	12222	534.311	11657.9	2.23061	1
																	12222	528.325	11227.9	2.14833	1
																	12222	372.228	11188.2	2.14073	1
																	12222	248.106	10935	2.09229	1
																	12222	572.316	10662.3	2.0401	1
																	12222	285.195	10318.8	1.97438	1
																	12222	361.262	10086	1.92984	1
																	12222	700.387	9893.59	1.89302	1
																	12222	129.066	9780.34	1.87136	1
																	12222	584.338	9738.08	1.86327	1
																	12222	379.196	9425.65	1.80349	1
																	12222	474.276	9412.53	1.80098	1
																	12222	320.234	9402.1	1.79898	1
																	12222	647.401	9265.48	1.77284	1
																	12222	536.359	9223.62	1.76484	1
																	12222	608.341	9198.32	1.75999	1
																	12222	518.337	9159.43	1.75255	1
																	12222	112.076	9097.31	1.74067	1
																	12222	131.118	8445.67	1.61598	1
																	12222	345.597	8443.49	1.61557	1
																	12222	146.7	8248.97	1.57835	1
																	12222	628.386	8072.29	1.54454	1
																	12222	793.818	8025.99	1.53568	1
																	12222	233.167	8010.69	1.53275	1
																	12222	258.182	7793.78	1.49125	1
																	12222	385.192	7515.6	1.43802	1
																	12222	267.749	7453.08	1.42606	1
																	12222	276.105	6392.86	1.2232	1
																	HCD 45
																	Scan Number	m/z	Intensity	Relative	Segment Number
																	12223	248.14	406456	100	1
																	12223	120.081	376316	92.5847	1
																	12223	101.071	362224	89.1177	1
																	12223	189.102	185528	45.6454	1
																	12223	320.161	156120	38.4102	1
																	12223	129.102	128087	31.5131	1
																	12223	148.112	126868	31.2131	1
																	12223	131.085	118584	29.1752	1
																	12223	240.171	94723.4	23.3047	1
																	12223	173.092	77316.9	19.0222	1
																	12223	231.15	62206.3	15.3046	1
																	12223	276.135	59581.2	14.6587	1
																	12223	203.119	50547.6	12.4362	1
																	12223	268.165	49260.6	12.1195	1
																	12223	389.184	44749.4	11.0097	1
																	12223	387.238	39225.7	9.65067	1
																	12223	448.22	36560	8.99482	1
																	12223	102.055	33064.6	8.13486	1
																	12223	155.082	31053.4	7.64005	1
																	12223	231.115	30438.1	7.48867	1
																	12223	157.061	29245.7	7.19531	1
																	12223	188.144	27683.1	6.81084	1
																	12223	415.27	27059.1	6.65733	1
																	12223	112.076	26237.9	6.45528	1
																	12223	153.102	24375.6	5.99711	1
																	12223	370.25	23507.9	5.78364	1
																	12223	250.158	22038	5.422	1
																	12223	400.152	20101.2	4.94548	1
																	12223	362.244	19934.7	4.90451	1
																	12223	261.197	19932	4.90386	1
																	12223	217.096	19429.1	4.78013	1
																	12223	91.0541	18907.7	4.65185	1
																	12223	399.167	18847.5	4.63703	1
																	12223	241.133	18216.2	4.48171	1
																	12223	397.226	17905.2	4.40521	1
																	12223	425.221	17794.4	4.37795	1
																	12223	129.067	17589.7	4.32758	1
																	12223	357.157	17006	4.18397	1
																	12223	301.151	17004.4	4.18357	1
																	12223	388.22	16119.9	3.96597	1
																	12223	200.071	15992.5	3.93463	1
																	12223	223.144	14448.3	3.55471	1
																	12223	286.153	13724.7	3.37669	1
																	12223	342.221	13685.6	3.36705	1
																	12223	405.253	13538.2	3.33079	1
																	12223	311.139	13451.9	3.30956	1
																	12223	216.176	13424.5	3.30282	1
																	12223	197.165	13221.3	3.25283	1
																	12223	294.183	12400.9	3.05098	1
																	12223	214.192	12171.3	2.9945	1
																	12223	431.195	12058	2.96662	1
																	12223	224.176	11410.7	2.80736	1
																	12223	517.311	11399.5	2.80461	1
																	12223	131.118	11320.1	2.78509	1
																	12223	98.0236	11246.9	2.76706	1
																	12223	101.079	11175.5	2.7495	1
																	12223	154.159	10691.8	2.63049	1
																	12223	296.16	10444.9	2.56976	1
																	12223	212.139	9821.1	2.41628	1
																	12223	186.091	9571.06	2.35476	1
																	12223	361.262	9272.71	2.28136	1
																	12223	667.096	8949.63	2.20187	1
																	12223	244.135	8944.49	2.20061	1
																	12223	269.267	8848.52	2.177	1
																	12223	222.159	8751.57	2.15314	1
																	12223	648.384	8526.27	2.09771	1
																	12223	257.13	8458.96	2.08115	1
																	12223	259.108	8300.61	2.04219	1
																	12223	186.128	8285.34	2.03844	1
																	12223	263.217	8251.17	2.03003	1
																	12223	162.817	7526.17	1.85166	1
																	12223	120.071	7294.34	1.79462	1
																	12223	163.572	7061.12	1.73724	1

## Sheet: Anabaenopeptin 871
Compound	Anabaenopeptin 871
CyanoMetDB_ID	CyanoMetDB_0668
Molecular formula	C46H61N7O10
Buildongblock string	[(Hty)--(NMeAla)--(Hty)--(Ile)--(Lys)]--CO--(Phe)
Smiles	O=C(NC(CC1=CC=CC=C1)C(O)=O)NC(CCCCNC(C(CCC2=CC=C(O)C=C2)NC3=O)=O)C(NC(C(CC)C)C(NC(CCC4=CC=C(O)C=C4)C(N(C)C3C)=O)=O)=O
Sample type	Tintenstrich community (Morteratsch - PE)
Retention time	22.95 min
Sample used to generate reference spectrum	220928_26_LoadVZ_3_1_21_ElutePE_2_2_21
Precursor	m/z	872.455
Precursor	adduct	M+H+
				Spectrum from sample PE_2_2_21 - HCD 30													HCD 15
	No.	1															Scan Number	m/z	Intensity	Relative	Segment Number
	Precursor																10548	872.454	5623586	100	1
	Formula	[C46H61N7O10+H]+															10548	707.376	346580	6.16298	1
	Theoretical m/z	872.455															10548	681.396	288573	5.13148	1
	Measured m/z	872.454															10548	96.9408	264594	4.70507	1
	Mass error (ppm)	1.1264															10548	844.46	153013	2.72092	1
	Fragment name	[M+H]+															10548	854.444	132561	2.35724	1
	Notes	Precursor ion only observed in HCD 15															10548	695.376	117571	2.09067	1
																	10548	564.281	63408.8	1.12755	1
	No.	2															10548	263.139	59514.4	1.0583	1
	Fragment 1																10548	582.292	57599.7	1.02425	1
	Formula	[C14H18N2O3]+H+															10548	872.009	42237.6	0.751079	1
	Theoretical m/z	263.13909															10548	677.365	37662.3	0.66972	1
	Measured m/z	263.139															10548	872.901	37485.6	0.666578	1
	Mass error (ppm)	1.07844															10548	873.433	36558.1	0.650085	1
	Fragment name	[|b-ion-type|Hty-NMeAla|y-ion-type|]+H+															10548	872.098	32362.8	0.575484	1
	Notes																10548	872.809	26363.4	0.468801	1
																	10548	96.9321	20865.6	0.371037	1
	No.	3															10548	554.298	20798.5	0.369844	1
	Fragment 2																10548	610.326	19727	0.35079	1
	Formula	[C37H51N6O8]+															10548	679.384	17925.6	0.318757	1
	Theoretical m/z	707.37648															10548	553.3	16606.9	0.295308	1
	Measured m/z	707.376															10548	873.038	15923.7	0.283159	1
	Mass error (ppm)	0.539129															10548	725.4	13971.5	0.248444	1
	Fragment name	[M-CO minus Phe]+															10548	826.459	12706.9	0.225957	1
	Notes	Fragment observed in HCD 15, present in HCD 30 as m/z 707.374694824219															10548	871.883	11999.1	0.21337	1
																	10548	409.244	11813.2	0.210065	1
	No.	4															10548	769.381	11733.8	0.208653	1
	Fragment 3																10548	873.145	11696.4	0.207989	1
	Formula	[C36H51N6O7+H]+H+															10548	376.221	11638.9	0.206965	1
	Theoretical m/z	681.39723															10548	478.27	11112.2	0.197601	1
	Measured m/z	681.397															10548	435.225	10515	0.18698	1
	Mass error (ppm)	0.198524															10548	96.9284	9591.56	0.17056	1
	Fragment name	[M+H minus CO-Phe]+H+															10548	523.288	9043.46	0.160813	1
	Notes																10548	787.399	8632.09	0.153498	1
																	10548	218.124	8357	0.148606	1
	No.	5															10548	592.31	7712.65	0.137148	1
	Fragment 4																10548	469.245	7142.62	0.127012	1
	Formula	[C5H7NO2]+H+															10548	93.8302	6934.64	0.123313	1
	Theoretical m/z	114.055															10548	636.368	6805.95	0.121025	1
	Measured m/z	114.055															10548	144.09	6709.08	0.119303	1
	Mass error (ppm)	0.758462															10548	94.9392	5731.97	0.101927	1
	Fragment name	[|b-ion-type|Hty-NMeAla|y-ion-type|]+H+															10548	530.302	5711.12	0.101556	1
	Notes																10548	218.095	4910.39	0.0873177	1
																	10548	261.16	4683.64	0.0832857	1
	No.	6															10548	114.055	4534.77	0.0806383	1
	Fragment 5																10548	759.383	4406	0.0783485	1
	Formula	[C9H11NO]+H+															10548	664.361	4231.78	0.0752506	1
	Theoretical m/z	150.09139															10548	871.51	3885.1	0.0690857	1
	Measured m/z	150.091															10548	815.4	3701.08	0.0658136	1
	Mass error (ppm)	0.0340613															10548	445.247	3579.23	0.0636468	1
	Fragment name	[|a-ion-type|Hty|y-ion-type|]+H+															10548	497.236	3374.03	0.0599978	1
	Notes																10548	346.21	3343.66	0.0594579	1
																	10548	433.244	3289.81	0.0585002	1
	No.	7															10548	233.128	3255.25	0.0578857	1
	Fragment 6																10548	536.288	3252.88	0.0578435	1
	Formula	[C21H29N4O6+H]+H+															10548	111.235	3078.89	0.0547496	1
	Theoretical m/z	435.22392															10548	479.226	2861.81	0.0508894	1
	Measured m/z	435.223															10548	873.307	2741.37	0.0487478	1
	Mass error (ppm)	1.36105															10548	97.0517	2717.19	0.0483177	1
	Fragment name	[|z-ion-type|NMeAla-Hty-Lys|a-ion-type|-CO-Phe(minus Benzyl)+H]+H+															10548	93.957	2536.35	0.045102	1
	Notes																10548	212.733	2396.33	0.0426121	1
	No.	8
	Fragment 7																HCD 30
	Formula	[C29H39N5O6]+H+															Scan Number	m/z	Intensity	Relative	Segment Number
	Theoretical m/z	554.29746															10553	263.139	420168	100	1
	Measured m/z	554.297															10553	114.055	260225	61.9336	1
	Mass error (ppm)	1.1655															10553	435.223	242689	57.7601	1
	Fragment name	[|y-ion-type|NMeAla-Hty-Lys|z-ion-type|-CO-Phe]+H+															10553	554.297	170000	40.46	1
	Notes																10553	679.382	160852	38.2829	1
																	10553	417.251	139653	33.2375	1
	No.	9															10553	376.222	136732	32.5424	1
	Fragment 8																10553	261.16	129862	30.9071	1
	Formula	[C17H23N3O5]+H+															10553	582.291	128834	30.6626	1
	Theoretical m/z	350.17113															10553	235.145	123903	29.4889	1
	Measured m/z	350.171															10553	695.375	115987	27.6049	1
	Mass error (ppm)	0.733124															10553	594.327	115763	27.5515	1
	Fragment name	Fragment name not given, one end presenting C-C break outside peptide bond															10553	502.302	102833	24.4744	1
	Notes																10553	530.297	96069.2	22.8645	1
																	10553	233.129	65837.2	15.6693	1
	No.	10															10553	497.239	62017.4	14.7602	1
	Fragment 9																10553	350.17	58282.3	13.8712	1
	Formula	[C36H51N6O7]+															10553	129.102	46197.6	10.995	1
	Theoretical m/z	679.38157															10553	463.256	45528.3	10.8357	1
	Measured m/z	679.382															10553	353.219	45154.2	10.7467	1
	Mass error (ppm)	1.11015															10553	150.092	43531.3	10.3605	1
	Fragment name	[M minus CO-Phe]+															10553	681.397	41476.8	9.8715	1
	Notes																10553	445.245	39859.6	9.4866	1
																	10553	433.247	39557.9	9.4148	1
	No.	11															10553	291.171	35115.3	8.35744	1
	Fragment 10																10553	263.174	33775	8.03845	1
	Formula	[C12H22N3O2]+															10553	469.245	32642.1	7.76883	1
	Theoretical m/z	240.17074															10553	409.245	30538.8	7.26825	1
	Measured m/z	240.171															10553	564.309	30339.8	7.22088	1
	Mass error (ppm)	0.342021															10553	240.172	29741.1	7.07838	1
	Fragment name	[|c-ion-type|Ile-Lys|z-ion-type|]+															10553	504.322	28623.5	6.81239	1
	Notes	Fragment only observed in HCD 45															10553	725.391	27986.2	6.66072	1
																	10553	548.31	26655.5	6.34401	1
	No.	12															10553	610.329	26211.6	6.23836	1
	Fragment 11																10553	707.375	25574.1	6.08663	1
	Formula	[C8H15N2O-2H]+															10553	573.34	22532.7	5.36279	1
	Theoretical m/z	153.10229															10553	476.323	22352.5	5.31989	1
	Measured m/z	153.103															10553	667.385	21510.5	5.1195	1
	Mass error (ppm)	2.62341															10553	649.377	20587.7	4.89988	1
	Fragment name	Fragment name not given, one end presenting C-C break outside peptide bond															10553	622.322	20585.6	4.89939	1
	Notes	Fragment only observed in HCD 45															10553	169.134	19247.1	4.58082	1
																	10553	325.155	18646.2	4.4378	1
	No.	13															10553	640.333	18314.8	4.35893	1
	Fragment 12																10553	297.161	18216	4.3354	1
	Formula	[C15H22N2O2]+H+															10553	389.22	18008.3	4.28599	1
	Theoretical m/z	263.1755															10553	479.228	17691.8	4.21064	1
	Measured m/z	263.176															10553	268.165	17355.8	4.13067	1
	Mass error (ppm)	1.18464															10553	331.203	17333.9	4.12548	1
	Fragment name	[|y-ion-type|Ile-Tyr|a-ion-type|]+H+															10553	320.16	16509	3.92914	1
	Notes	Fragment only observed in HCD 45															10553	487.293	16385.8	3.89983	1
																	10553	653.398	15942.8	3.79439	1
																	10553	292.168	15598.4	3.71243	1
																	10553	478.274	15151.9	3.60616	1
																	10553	596.34	14900.1	3.54622	1
																	10553	259.108	14834.2	3.53054	1
																	10553	419.265	14424.9	3.43312	1
																	10553	166.085	14342.2	3.41344	1
																	10553	401.257	14121.5	3.36093	1
																	10553	250.156	13704.5	3.26167	1
																	10553	393.219	13222	3.14685	1
																	10553	410.206	13201.9	3.14206	1
																	10553	346.215	13125.9	3.12396	1
																	10553	325.224	12985.8	3.09061	1
																	10553	286.177	12850.2	3.05836	1
																	10553	365.228	12690	3.02021	1
																	10553	440.218	12561.2	2.98957	1
																	10553	377.217	11860.8	2.82288	1
																	10553	376.275	11659	2.77485	1
																	10553	391.275	11351.8	2.70172	1
																	10553	677.367	10952.9	2.60678	1
																	10553	568.346	10783.1	2.56639	1
																	10553	324.194	10507.3	2.50073	1
																	10553	359.196	10357.6	2.46512	1
																	10553	190.124	9957.07	2.36978	1
																	10553	511.292	9713.04	2.31171	1
																	10553	689.374	9708.65	2.31066	1
																	10553	451.233	9489.38	2.25848	1
																	10553	367.198	8989.61	2.13953	1
																	10553	578.337	8869.31	2.1109	1
																	10553	536.283	8472.38	2.01643	1
																	10553	566.017	8142.39	1.93789	1
																	10553	172.479	8054.39	1.91695	1
																	10553	563.327	7963.96	1.89542	1
																	10553	174.118	7516.7	1.78898	1
																	10553	554.195	5967.32	1.42022	1
																	HCD 45
																	Scan Number	m/z	Intensity	Relative	Segment Number
																	10554	150.091	257257	100	1
																	10554	114.055	167315	65.0381	1
																	10554	350.171	163873	63.7001	1
																	10554	240.171	160738	62.4812	1
																	10554	235.144	150488	58.497	1
																	10554	129.102	137263	53.3561	1
																	10554	107.049	135632	52.7225	1
																	10554	417.25	83863.9	32.5992	1
																	10554	120.081	65381.1	25.4147	1
																	10554	263.14	62234.4	24.1915	1
																	10554	311.208	55958.8	21.7521	1
																	10554	261.16	51160.7	19.887	1
																	10554	173.092	41869.3	16.2753	1
																	10554	435.225	33281.7	12.9371	1
																	10554	263.176	32936.8	12.8031	1
																	10554	266.187	32396.1	12.5929	1
																	10554	155.082	29971.2	11.6503	1
																	10554	258.146	29690.1	11.541	1
																	10554	325.225	25371.5	9.8623	1
																	10554	166.086	24737.1	9.61571	1
																	10554	372.229	24354.9	9.46714	1
																	10554	197.166	22878.6	8.89327	1
																	10554	223.145	22556.3	8.768	1
																	10554	133.065	22426.5	8.71754	1
																	10554	268.166	21607.5	8.39919	1
																	10554	218.155	21591.4	8.3929	1
																	10554	169.134	21437.2	8.33296	1
																	10554	190.123	20020.4	7.78226	1
																	10554	426.238	19979.9	7.7665	1
																	10554	250.156	19283.1	7.49564	1
																	10554	286.177	18549.7	7.21055	1
																	10554	297.159	18069.6	7.02394	1
																	10554	304.166	17745.3	6.89787	1
																	10554	252.139	16079.4	6.25034	1
																	10554	391.271	15978.4	6.21106	1
																	10554	233.129	15946.3	6.19858	1
																	10554	129.091	15619.5	6.07154	1
																	10554	126.127	15304.5	5.9491	1
																	10554	233.165	13804.2	5.3659	1
																	10554	160.112	13721.8	5.33389	1
																	10554	469.246	13416.3	5.21514	1
																	10554	140.071	13116.4	5.09853	1
																	10554	282.151	12624.1	4.90718	1
																	10554	235.172	11528.1	4.48114	1
																	10554	324.193	11325.5	4.4024	1
																	10554	147.113	11201.5	4.35421	1
																	10554	274.155	11028.8	4.28709	1
																	10554	452.219	10941.8	4.25324	1
																	10554	401.259	10873.6	4.22675	1
																	10554	297.196	10424.7	4.05226	1
																	10554	259.11	10402.9	4.04377	1
																	10554	214.193	10065.1	3.91246	1
																	10554	451.239	9775.44	3.79987	1
																	10554	320.161	9507.29	3.69563	1
																	10554	145.558	9494.37	3.69061	1
																	10554	302.154	9471.35	3.68166	1
																	10554	197.754	9286.27	3.60972	1
																	10554	111.091	9218.01	3.58319	1
																	10554	188.144	9117.83	3.54424	1
																	10554	259.145	8959.86	3.48284	1
																	10554	359.2	8885.79	3.45405	1
																	10554	153.103	8576.87	3.33396	1
																	10554	112.076	8424.27	3.27465	1
																	10554	243.147	8298.38	3.22571	1
																	10554	134.138	8094.9	3.14662	1
																	10554	137.586	7477.65	2.90668	1
																	10554	130.086	7463.47	2.90117	1
																	10554	122.649	6828.73	2.65444	1

## Sheet: Anabaenopeptin 887a
Compound	Anabaenopeptin 887a
CyanoMetDB_ID	CyanoMetDB_0780
Molecular formula	C43H63N11O9
Buildongblock string	[(Phe)--(NMeAsn)--(Hphe)--(Ile)--(Lys)]--CO--(Arg)
Smiles	O=C(NC(C(NC(C(NC(C(NC(C(NC1CC2=CC=CC=C2)=O)CC(NC)=O)=O)CCC3=CC=CC=C3)=O)C(CC)C)=O)CCCCNC1=O)NC(C(O)=O)CCCNC(N)=N
Sample type	Tintenstrich community (Gornergrat - GOR)
Retention time	11.15 min
Sample used to generate reference spectrum	220928_15_LoadTT_1_4_21_EluteGOR_1_4_21
Precursor	m/z	878.488
Precursor	adduct	M+H+
				Spectrum from sample GOR_1_4_21 - HCD 30													HCD 15
	No.	1															Scan Number	m/z	Intensity	Relative	Segment Number
	Precursor																5911	878.49	2.10493e+06	100	1
	Formula	[C43H63N11O9+H]+															5911	860.478	349325	16.5956	1
	Theoretical m/z	878.488															5911	97.6109	81134.1	3.85448	1
	Measured m/z	878.49															5911	846.49	67532.1	3.20829	1
	Mass error (ppm)	2.41162															5911	731.393	50206.8	2.3852	1
	Fragment name	[M+H]+															5911	475.256	27453.8	1.30426	1
	Notes	Precursor ion only observed in HCD 15															5911	842.448	24661	1.17158	1
																	5911	701.42	19614.7	0.931845	1
	No.	2															5911	502.185	18899.6	0.897874	1
	Fragment 1																5911	879.489	15383.7	0.730843	1
	Formula	[C43H62N11O8]+															5911	202.217	13340.4	0.633772	1
	Theoretical m/z	860.47796															5911	878.038	12220.2	0.580553	1
	Measured m/z	860.478															5911	95.6091	11011.3	0.52312	1
	Mass error (ppm)	0.220127															5911	491.252	10456.4	0.49676	1
	Fragment name	[M minus OH]+															5911	558.02	9127.14	0.433608	1
	Notes																5911	209.637	7959.65	0.378143	1
																	5911	400.202	7602.89	0.361195	1
	No.	3															5911	92.8595	7404.92	0.35179	1
	Fragment 2																5911	120.119	7070.5	0.335902	1
	Formula	[C8H9N]+H+															5911	134.395	6861.46	0.325971	1
	Theoretical m/z	120.08082															5911	137.203	6590.45	0.313096	1
	Measured m/z	120.081															5911	208.029	6434.37	0.305681	1
	Mass error (ppm)	0.714078
	Fragment name	[|y-ion-type|Phe|a-ion-type|]+H+
	Notes																HCD 30
																	Scan Number	m/z	Intensity	Relative	Segment Number
	No.	4															5918	120.081	125184	100	1
	Fragment 3																5918	878.496	90747	72.491	1
	Formula	[C5H9NO2]+H+															5918	291.134	85272.9	68.1181	1
	Theoretical m/z	116.071															5918	332.197	79924.9	63.846	1
	Measured m/z	116.071															5918	185.129	57911.6	46.2613	1
	Mass error (ppm)	0.925087															5918	263.138	56388.2	45.0443	1
	Fragment name	[|y-ion-type|Arg|a-ion-type|minus guanidine]+H+															5918	287.124	49368	39.4364	1
	Notes	Fragment only observed in HCD 45															5918	116.07	35379.6	28.2621	1
																	5918	434.193	33499.1	26.7599	1
	No.	5															5918	157.134	33424.6	26.7004	1
	Fragment 4																5918	239.14	32935.5	26.3097	1
	Formula	[C8H15N2O+H]+H+															5918	243.171	20446.9	16.3335	1
	Theoretical m/z	157.13361															5918	352.225	19991.9	15.97	1
	Measured m/z	157.133															5918	287.176	18920.7	15.1143	1
	Mass error (ppm)	0.705479															5918	211.144	18807.2	15.0237	1
	Fragment name	Fragment name not given, one end presenting C-C break outside peptide bond															5918	227.175	17724.4	14.1587	1
	Notes	Fragment observed in HCD 45, present in HCD 30 as m/z 157.134185791016															5918	475.258	17568.6	14.0343	1
																	5918	423.259	16503.3	13.1833	1
	No.	6															5918	368.219	15614.6	12.4734	1
	Fragment 5																5918	400.205	15458.1	12.3483	1
	Formula	[C18H25N3O3]+H+															5918	298.215	14753.5	11.7855	1
	Theoretical m/z	332.19697															5918	547.278	14735.9	11.7714	1
	Measured m/z	332.197															5918	382.199	14582	11.6484	1
	Mass error (ppm)	1.16551															5918	130.086	13853.6	11.0666	1
	Fragment name	Fragment name not given, one end presenting C-C break outside peptide bond															5918	447.26	13424.6	10.7239	1
	Notes																5918	860.477	13182.5	10.5305	1
																	5918	261.159	11640.2	9.29848	1
	No.	7															5918	269.114	11421.5	9.12379	1
	Fragment 6																5918	257.152	10902.1	8.70883	1
	Formula	[C14H19N2O3]+															5918	511.269	10550.2	8.42776	1
	Theoretical m/z	263.13909															5918	457.247	10171.3	8.12507	1
	Measured m/z	263.139															5918	328.186	9731.31	7.77361	1
	Mass error (ppm)	0.313263															5918	430.237	9531.33	7.61386	1
	Fragment name	Fragment name not given, one end presenting C-C break outside peptide bond															5918	199.181	9400.96	7.50972	1
	Notes																5918	283.168	9191.6	7.34248	1
																	5918	497.288	9160.87	7.31793	1
	No.	8															5918	310.175	8789.95	7.02163	1
	Fragment 7																5918	253.191	7931.37	6.33577	1
	Formula	[C13H24N6O4]+															5918	233.168	7830.36	6.25508	1
	Theoretical m/z	328.18543															5918	349.602	7632.72	6.09721	1
	Measured m/z	328.185943603516															5918	155.17	7081.3	5.65672	1
	Mass error (ppm)	1.56498															5918	97.2168	7029.71	5.61551	1
	Fragment name	[|y-ion-type|Lys|b-ion-type|-CO-Arg]+															5918	223.145	6639.24	5.30359	1
	Notes
	No.	9															HCD 45
	Fragment 8																Scan Number	m/z	Intensity	Relative	Segment Number
	Formula	[C17H23N2O2]+															5919	120.081	305173	100	1
	Theoretical m/z	287.175															5919	116.071	121513	39.8178	1
	Measured m/z	287.175628662109															5919	157.133	97933.7	32.0912	1
	Mass error (ppm)	0.448026															5919	263.139	62860.4	20.5983	1
	Fragment name	[|x-ion-type|Ile-Hphe|a-ion-type|]+															5919	185.128	61418.2	20.1257	1
	Notes																5919	98.0603	43943.1	14.3994	1
																	5919	878.497	32868.9	10.7706	1
	No.	10															5919	211.145	26276	8.6102	1
	Fragment 9																5919	291.134	23733.4	7.77702	1
	Formula	[C34H52N9O7+2H]+H+															5919	233.165	22787.3	7.46701	1
	Theoretical m/z	701.4221															5919	199.181	19167.5	6.28086	1
	Measured m/z	701.42															5919	287.124	18202.9	5.96478	1
	Mass error (ppm)	2.67022															5919	120.092	16049.7	5.2592	1
	Fragment name	[|z-ion-type|Lys-(CO-Arg minus OH)-Ile-Hphe-NMeAsn|b-ion-type|+2H]+H+															5919	227.176	15777.3	5.16995	1
	Notes	Fragment only observed in HCD 15															5919	229.155	14658.7	4.80342	1
																	5919	261.159	14556.7	4.76997	1
																	5919	195.149	14414.7	4.72345	1
																	5919	269.113	13916.9	4.56033	1
																	5919	225.196	12467.2	4.08529	1
																	5919	255.171	12103.2	3.96602	1
																	5919	112.076	10527	3.44953	1
																	5919	112.113	9026.06	2.95769	1
																	5919	259.129	8646.56	2.83333	1
																	5919	110.347	8425.08	2.76076	1
																	5919	143.081	8049.52	2.63769	1
																	5919	130.087	8045.13	2.63625	1
																	5919	265.155	7969.11	2.61134	1
																	5919	336.19	7913.55	2.59314	1
																	5919	468.89	7760.27	2.54291	1
																	5919	294.749	7638.15	2.50289	1
																	5919	124.845	7476.47	2.44991	1
																	5919	201.834	7302.71	2.39297	1
																	5919	188.143	7241.92	2.37305	1
																	5919	133.238	6312.82	2.0686	1

## Sheet: Anabaenopeptin 877b
Compound	Anabaenopeptin 877b
CyanoMetDB_ID	CyanoMetDB_0690
Molecular formula	C45H67N9O9
Buildongblock string	[(Hphe)--(NMeAsn)--(EtHphe)--(Ile)--(Lys)]--CO--(Lys)
Smiles	O=C(NC(CCCCN)C(O)=O)NC(CCCCNC1=O)C(NC(C(C)CC)C(NC(CCC2=CC=CC=C2)C(NC(CC(NC)=O)C(N(CC)C1CC3=CC=CC=C3)=O)=O)=O)=O
Sample type	Tintenstrich community (Weisshorn - WH)
Retention time	20.50 min
Sample used to generate reference spectrum	220928_19_WH_1_4_21_EluteWH_1_1_21
Other samples containing the same compound	220928_3_LoadCV_1_3_21_EluteWH_4_4_21
Precursor	m/z	878.513
Precursor	adduct	M+H+
				Spectrum from sample WH_1_1_21 - HCD 30													HCD 15
	No.	1															Scan Number	m/z	Intensity	Relative	Segment Number
	Precursor																8664	878.513	1879836	100	1
	Formula	[C45H67N9O9+H]+															8664	706.429	430729	22.9131	1
	Theoretical m/z	878.513															8664	97.6137	89921	4.78345	1
	Measured m/z	878.513															8664	879.506	24124.1	1.28331	1
	Mass error (ppm)	0.651762															8664	732.406	17775.6	0.945592	1
	Fragment name	[M+H]+															8664	878.062	13888.2	0.738796	1
	Notes	Precursor ion only observed in HCD 15															8664	860.506	13598.9	0.723408	1
																	8664	878.964	11640.9	0.619251	1
	No.	2															8664	878.154	10819.3	0.575543	1
	Fragment 1																8664	861.491	8547.9	0.454715	1
	Formula	[C38H56N7O6]+															8664	878.864	8526.57	0.453581	1
	Theoretical m/z	706.42888															8664	689.405	7783.81	0.414069	1
	Measured m/z	706.429															8664	879.105	5117.63	0.272238	1
	Mass error (ppm)	0.23932															8664	707.421	4534.49	0.241217	1
	Fragment name	[|y-ion-type|EtHphe-Lys-(CO-Lys)-Ile-(minus methyl)-Hphe|a-ion-type|]+															8664	879.209	4116.72	0.218994	1
	Notes																8664	219.639	3727.12	0.198268	1
																	8664	304.165	3085.73	0.164149	1
	No.	3															8664	706.109	3005.93	0.159904	1
	Fragment 2																8664	877.942	2936.25	0.156197	1
	Formula	[C16H21N3O3]+H+															8664	403.235	2871.67	0.152762	1
	Theoretical m/z	304.16565															8664	688.414	2780.27	0.1479	1
	Measured m/z	304.165															8664	97.6011	2718.01	0.144588	1
	Mass error (ppm)	1.10558															8664	715.378	1490.08	0.0792666	1
	Fragment name	[|c-ion-type|EtHphe-NMeAsn|z-ion-type|]+H+															8664	750.426	1452.83	0.0772849	1
	Notes																8664	450.279	1376.26	0.0732115	1
																	8664	145.103	1352.9	0.0719691	1
	No.	4															8664	724.438	1309.73	0.0696726	1
	Fragment 3																8664	575.362	1297.72	0.0690335	1
	Formula	[C10H13N]+H+															8664	850.53	1292.72	0.0687677	1
	Theoretical m/z	148.11214															8664	604.342	1206.45	0.0641786	1
	Measured m/z	148.112															8664	758.484	1176.21	0.0625696	1
	Mass error (ppm)	0.0816922															8664	703.41	1170.28	0.0622546	1
	Fragment name	[|a-ion-type|EtHphe|y-ion-type|]+H+															8664	97.7246	1166.01	0.0620272	1
	Notes																8664	119.774	1093.34	0.0581615	1
																	8664	217.499	1031.26	0.0548591	1
	No.	5															8664	106.304	1014.12	0.0539471	1
	Fragment 4																8664	151.639	954.848	0.0507942	1
	Formula	[C10H10]+H+
	Theoretical m/z	131.08558
	Measured m/z	131.086															HCD 30
	Mass error (ppm)	0.166354															Scan Number	m/z	Intensity	Relative	Segment Number
	Fragment name	[|a-ion-type|Hphe|z-ion-type|]+H+															8669	304.165	159624	100	1
	Notes																8669	706.43	88193.2	55.2508	1
																	8669	276.171	64803.9	40.598	1
	No.	6															8669	259.179	61276.6	38.3882	1
	Fragment 5																8669	101.071	40065.5	25.1	1
	Formula	[C15H20N3O2+H]+H+															8669	148.112	39299	24.6198	1
	Theoretical m/z	276.17074															8669	576.354	33090.2	20.7302	1
	Measured m/z	276.171															8669	878.509	32804.6	20.5513	1
	Mass error (ppm)	0.0211811															8669	575.359	26633.8	16.6854	1
	Fragment name	[|z-ion-type|Hphe-Lys|a-ion-type|-CO-Lys|c-ion-type|+H]+H+															8669	514.303	25375.9	15.8974	1
	Notes																8669	157.061	24781	15.5247	1
																	8669	401.255	22698.1	14.2198	1
	No.	7															8669	604.354	22222.7	13.922	1
	Fragment 6																8669	531.329	21304	13.3464	1
	Formula	[C6H12N2O]+H+															8669	275.173	21164.7	13.2592	1
	Theoretical m/z	129.10229															8669	450.269	20233.8	12.676	1
	Measured m/z	129.102															8669	689.398	19680.2	12.3291	1
	Mass error (ppm)	0.198259															8669	403.277	17512.1	10.9709	1
	Fragment name	[|y-ion-type|Lys minus OH]+H+															8669	675.388	16986.8	10.6418	1
	Notes																8669	429.247	16688.4	10.4549	1
																	8669	503.335	15508	9.71539	1
	No.	8															8669	129.102	14906.6	9.33857	1
	Fragment 7																8669	348.193	14478.8	9.07059	1
	Formula	[C6H8N2O3]+H+															8669	540.279	14064.7	8.81117	1
	Theoretical m/z	157.06079															8669	750.459	13801.9	8.64655	1
	Measured m/z	157.06120300293															8669	578.373	13798.4	8.64435	1
	Mass error (ppm)	2.62957															8669	131.086	13684.7	8.57313	1
	Fragment name	[|b-ion-type|NMeAsn|x-ion-type|]+H+															8669	703.41	13369	8.37531	1
	Notes																8669	301.15	13212.3	8.27715	1
																	8669	385.259	12308.1	7.71071	1
	No.	9															8669	512.286	12141.9	7.60659	1
	Fragment 8																8669	322.215	12135.2	7.60239	1
	Formula	[C10H18N2O]+H+															8669	370.213	11776.3	7.37756	1
	Theoretical m/z	183.14927															8669	476.254	11413.9	7.15053	1
	Measured m/z	183.15															8669	704.417	11203	7.01841	1
	Mass error (ppm)	1.86966															8669	387.238	10620.2	6.65328	1
	Fragment name	Fragment name not given, one end presenting C-C break outside peptide bond															8669	678.437	10374.7	6.49951	1
	Notes	Fragment only present in HCD 45															8669	479.27	10246.2	6.41898	1
																	8669	413.258	10132.3	6.34762	1
	No.	10															8669	375.276	9954.69	6.23636	1
	Fragment 9																8669	658.408	9551.93	5.98404	1
	Formula	[C21H28N3O3]+															8669	687.389	8698.79	5.44957	1
	Theoretical m/z	370.21263															8669	411.244	8649.34	5.41859	1
	Measured m/z	370.213439941406															8669	337.184	8586.68	5.37933	1
	Mass error (ppm)	2.18777															8669	542.297	8014.65	5.02097	1
	Fragment name	[|b-ion-type|NMeAsn(-OH)-Hphe-Ile|z-ion-type|]+															8669	732.436	7822.03	4.9003	1
	Notes																8669	318.179	7595.05	4.7581	1
																	8669	114.023	7160.79	4.48605	1
																	8669	184.662	7146.48	4.47708	1
																	HCD 45
																	Scan Number	m/z	Intensity	Relative	Segment Number
																	8670	148.112	129931	100	1
																	8670	131.085	95639.3	73.6079	1
																	8670	276.171	95288.9	73.3382	1
																	8670	101.071	90463.1	69.6241	1
																	8670	129.102	50322.1	38.73	1
																	8670	153.103	35379.8	27.2297	1
																	8670	226.156	28961.8	22.2902	1
																	8670	401.256	28635.8	22.0393	1
																	8670	259.181	25146.2	19.3536	1
																	8670	183.15	17849.9	13.738	1
																	8670	385.26	17465.2	13.442	1
																	8670	102.055	17254.2	13.2795	1
																	8670	304.167	14884.9	11.456	1
																	8670	210.16	14844.1	11.4246	1
																	8670	259.145	14489.7	11.1519	1
																	8670	173.092	14271.1	10.9836	1
																	8670	242.113	13995.7	10.7717	1
																	8670	157.061	11933.9	9.18482	1
																	8670	236.14	11388.5	8.76504	1
																	8670	130.086	11379.4	8.75807	1
																	8670	200.176	11066.1	8.51691	1
																	8670	303.173	11016	8.47835	1
																	8670	356.236	10846.7	8.34805	1
																	8670	247.18	10777.8	8.295	1
																	8670	190.119	10177.4	7.83297	1
																	8670	413.254	10066.1	7.74731	1
																	8670	375.275	9837.12	7.57105	1
																	8670	348.19	9775.1	7.52331	1
																	8670	217.136	9480.35	7.29646	1
																	8670	219.983	9293.54	7.15269	1
																	8670	117.102	8613.71	6.62946	1
																	8670	231.151	8513.61	6.55242	1
																	8670	113.365	7861.28	6.05036	1
																	8670	214.126	7849.11	6.04099	1
																	8670	147.114	7500.04	5.77233	1
																	8670	169.711	6800.84	5.23421	1

## Sheet: Anabaenopeptin 882
Compound	Anabaenopeptin 882
CyanoMetDB_ID	CyanoMetDB_0624
Molecular formula	C47H62N8O9
Buildongblock string	[(Phe)--(AsnNMe)--(NMeHphe)--(Ile)--(Lys)]--CO--(Phe)
Smiles	O=C(NC(C(NC(C(N(C)C(C(NC(C(NC1CC2=CC=CC=C2)=O)CC(NC)=O)=O)CCC3=CC=CC=C3)=O)C(CC)C)=O)CCCCNC1=O)NC(C(O)=O)CC4=CC=CC=C4
Sample type	Tintenstrich community (Morteratsch - BV)
Retention time	27.65 min
Sample used to generate reference spectrum	220928_28_LoadTT_2_2_21_EluteBV_2_2_21
Precursor	m/z	883.471
Precursor	adduct	M+H+
				Spectrum from sample BV_2_2_21 - HCD30													HCD 15
	No.	1															Scan Number	m/z	Intensity	Relative	Segment Number
	Precursor																15744	883.471	4.71153e+06	100	1
	Formula	[C47H62N8O9+H]+															15744	866.445	501362	10.6412	1
	Theoretical m/z	883.471															15744	718.392	324934	6.89657	1
	Measured m/z	883.471															15744	884.471	308643	6.55082	1
	Mass error (ppm)	0.72205															15744	98.1645	225612	4.78851	1
	Fragment name	[M+H]+															15744	692.413	208681	4.42916	1
	Notes	Precursor ion only observed in HCD 15															15744	865.462	161113	3.41956	1
																	15744	855.476	157926	3.35191	1
	No.	2															15744	722.387	139021	2.95066	1
	Fragment 1																15744	290.15	74831.2	1.58826	1
	Formula	[C15H19N3O3]+H+															15744	609.303	69213.3	1.46902	1
	Theoretical m/z	290.14999															15744	581.307	44407	0.942518	1
	Measured m/z	290.15															15744	594.327	42229.8	0.896307	1
	Mass error (ppm)	0.223786															15744	701.364	41705.9	0.885189	1
	Fragment name	[|z-ion-type|NMeHphe-NMeAsn|c-ion-type|]+H+															15744	867.446	38915	0.825954	1
	Notes																15744	838.453	32356.4	0.686751	1
																	15744	883.016	31115	0.660402	1
	No.	3															15744	591.292	28913.1	0.613668	1
	Fragment 2																15744	705.362	27601.6	0.585831	1
	Formula	[C9H10N+H]+H+															15744	755.414	24362.6	0.517085	1
	Theoretical m/z	134.09648															15744	675.387	24157.9	0.512741	1
	Measured m/z	134.096															15744	96.2727	22199.1	0.471166	1
	Mass error (ppm)	0.55908															15744	719.387	20812.2	0.441729	1
	Fragment name	[|y-ion-type|NMeHphe(minus methyl)|a-ion-type|+H]+H+															15744	704.375	20318	0.43124	1
	Notes																15744	564.313	19636.9	0.416784	1
																	15744	403.229	19070.1	0.404754	1
	No.	4															15744	837.465	19055.5	0.404443	1
	Fragment 3																15744	848.443	17553	0.372554	1
	Formula	[C47H61N7O9-H]+															15744	674.307	16710	0.354662	1
	Theoretical m/z	866.44493															15744	592.28	14353.2	0.304641	1
	Measured m/z	866.445															15744	505.28	13700.7	0.290791	1
	Mass error (ppm)	0.19253															15744	98.2761	13381.2	0.28401	1
	Fragment name	[M minus NH]+															15744	700.379	13259.4	0.281424	1
	Notes	Fragment only observed in HCD 15															15744	98.1557	12644.3	0.268369	1
																	15744	736.404	12508.8	0.265495	1
	No.	5															15744	733.356	12464.5	0.264554	1
	Fragment 4																15744	690.395	11878.6	0.252118	1
	Formula	[C14H18N3O2+H]+H+															15744	737.405	11844.9	0.251403	1
	Theoretical m/z	262.15508															15744	693.417	11265	0.239094	1
	Measured m/z	262.155															15744	765.394	10936.5	0.232121	1
	Mass error (ppm)	0.970695															15744	561.231	10544.2	0.223796	1
	Fragment name	[|y-ion-type|NMeHphe(minus methyl)-NMeAsn|a-ion-type|+H]+H+															15744	770.389	10324.4	0.219131	1
	Notes																15744	884.061	10317.2	0.218979	1
																	15744	835.406	10184.9	0.21617	1
	No.	6															15744	436.254	9889.83	0.209907	1
	Fragment 5																15744	856.481	8894.97	0.188792	1
	Formula	[C4H8N2O]+H+															15744	647.388	8687.09	0.18438	1
	Theoretical m/z	101.07097															15744	96.1627	7650.4	0.162376	1
	Measured m/z	101.071															15744	604.316	7561.52	0.16049	1
	Mass error (ppm)	0.541974															15744	469.317	6771.76	0.143727	1
	Fragment name	[|y-ion-type|NMeAsn|a-ion-type|]+H+															15744	95.0537	6752.93	0.143328	1
	Notes																15744	822.461	6604.41	0.140176	1
																	15744	220.876	6594.15	0.139958	1
	No.	7															15744	462.235	6554.18	0.13911	1
	Fragment 6																15744	884.234	6282.27	0.133338	1
	Formula	[C38H52N7O7]+															15744	673.366	6205.76	0.131714	1
	Theoretical m/z	718.39247															15744	493.263	6043.73	0.128275	1
	Measured m/z	718.392															15744	479.259	5994.77	0.127236	1
	Mass error (ppm)	0.359255															15744	723.381	5503.9	0.116818	1
	Fragment name	[M minus Phe]+															15744	481.248	5188.97	0.110134	1
	Notes	Fragment observed in HCD 15, present in HCD 30 as m/z 718.392822265625															15744	463.23	5132.42	0.108933	1
																	15744	576.315	5097.63	0.108195	1
	No.	8															15744	882.499	5058.99	0.107375	1
	Fragment 7																15744	220.852	4976.04	0.105614	1
	Formula	[C37H52N7O6+H]+H+															15744	855.263	4959.77	0.105269	1
	Theoretical m/z	692.41322															15744	356.193	4450.84	0.0944671	1
	Measured m/z	692.413															15744	752.386	4418.25	0.0937753	1
	Mass error (ppm)	0.898804															15744	557.305	4264.55	0.0905132	1
	Fragment name	[M minus Phe-CO +H]+H+															15744	453.251	4177.44	0.0886643	1
	Notes	Fragment observed in HCD 15, present in HCD 30 as m/z 692.414611816406															15744	540.277	4084.63	0.0866944	1
																	15744	373.219	3926.82	0.0833449	1
	No.	9															15744	608.761	3701.52	0.0785631	1
	Fragment 8																15744	437.197	3616.87	0.0767664	1
	Formula	[C12H16N2O-H]+															15744	123.387	3367.38	0.071471	1
	Theoretical m/z	203.11795															15744	396.785	3218.55	0.0683123	1
	Measured m/z	203.118															15744	300.646	2999.39	0.0636607	1
	Mass error (ppm)	0.448573
	Fragment name	Fragment name not given, one end presenting C-C break outside peptide bond
	Notes																HCD 30
																	Scan Number	m/z	Intensity	Relative	Segment Number
	No.	10															15749	290.15	596232	100	1
	Fragment 9																15749	262.155	456465	76.5583	1
	Formula	[C9H10NO2+H]+H+															15749	462.235	181417	30.4273	1
	Theoretical m/z	166.0863															15749	581.308	149830	25.1295	1
	Measured m/z	166.087															15749	134.096	140201	23.5145	1
	Mass error (ppm)	2.77852															15749	401.257	137709	23.0965	1
	Fragment name	[Phe+H]+H+															15749	245.164	136186	22.8411	1
	Notes	Fragment observed in HCD 45															15749	101.071	133898	22.4574	1
																	15749	157.061	104434	17.5156	1
	No.	11															15749	481.245	86399.5	14.4909	1
	Fragment 10																15749	562.341	75757.7	12.7061	1
	Formula	[C12H21N2O2-2H]+															15749	609.3	61206.4	10.2655	1
	Theoretical m/z	223.14418															15749	512.287	61143.7	10.255	1
	Measured m/z	223.145															15749	722.389	59995.6	10.0625	1
	Mass error (ppm)	1.57409															15749	334.175	59881.1	10.0433	1
	Fragment name	[|z-ion-type|Lys-Ile|b-ion-type|minus 2H]+															15749	275.176	54636.6	9.16365	1
	Notes	Fragment observed in HCD 45															15749	129.102	53026.8	8.89365	1
																	15749	443.228	50535.6	8.47583	1
	No.	12															15749	540.281	49454.1	8.29444	1
	Fragment 11																15749	453.25	49356.1	8.278	1
	Formula	[C16H21N3O4]+H+															15749	439.236	48332.6	8.10634	1
	Theoretical m/z	320.16056															15749	411.238	47928.8	8.03862	1
	Measured m/z	320.159															15749	247.181	45891.4	7.6969	1
	Mass error (ppm)	3.64408															15749	403.233	44748.3	7.50519	1
	Fragment name	[|z-ion-type|Lys|b-ion-type|-CO-Phe]+H+															15749	445.212	44039.3	7.38627	1
	Notes	Fragment observed in HCD 45															15749	529.312	41566.4	6.97152	1
																	15749	356.196	40705.4	6.8271	1
	No.	13															15749	429.251	38303.2	6.4242	1
	Fragment 12																15749	330.146	34421.1	5.7731	1
	Formula	[C17H24N3O2-2H]+															15749	463.236	34080.7	5.71602	1
	Theoretical m/z	300.17074															15749	433.243	32632	5.47303	1
	Measured m/z	300.170074462891															15749	273.124	29095	4.87981	1
	Mass error (ppm)	2.2172															15749	690.398	28836.4	4.83645	1
	Fragment name	Fragment name not given, one end presenting C-C break outside peptide bond															15749	281.165	27852.1	4.67136	1
	Notes																15749	325.155	27563.5	4.62295	1
																	15749	557.31	26957.5	4.52132	1
																	15749	203.119	26651	4.46991	1
																	15749	550.265	26499.8	4.44455	1
																	15749	102.055	26366.1	4.42212	1
																	15749	592.277	26267.7	4.40562	1
																	15749	503.334	25760.6	4.32057	1
																	15749	240.171	25119.5	4.21305	1
																	15749	436.257	23883.7	4.00576	1
																	15749	594.327	23070.3	3.86935	1
																	15749	447.263	22043.6	3.69715	1
																	15749	351.203	20286.2	3.4024	1
																	15749	470.278	19211	3.22207	1
																	15749	245.13	19115.4	3.20604	1
																	15749	375.276	19032.3	3.1921	1
																	15749	309.158	18581.7	3.11653	1
																	15749	451.235	18500.8	3.10295	1
																	15749	548.321	18127.5	3.04034	1
																	15749	173.092	17660.7	2.96204	1
																	15749	120.081	17505.3	2.93598	1
																	15749	590.335	16765.6	2.81192	1
																	15749	212.141	16712.8	2.80306	1
																	15749	414.169	16626	2.78851	1
																	15749	673.373	16522.4	2.77113	1
																	15749	193.134	16454.2	2.7597	1
																	15749	663.355	16008	2.68486	1
																	15749	373.223	15952.3	2.67552	1
																	15749	701.368	15770	2.64494	1
																	15749	416.232	15670.7	2.62828	1
																	15749	276.135	15635.1	2.62232	1
																	15749	415.239	15628.2	2.62115	1
																	15749	491.234	15609	2.61794	1
																	15749	349.227	15585.6	2.61402	1
																	15749	531.329	15259.8	2.55938	1
																	15749	533.24	14799.1	2.4821	1
																	15749	692.415	14471.1	2.42709	1
																	15749	377.222	14238	2.388	1
																	15749	302.151	13706.4	2.29884	1
																	15749	250.155	13619.6	2.28427	1
																	15749	117.07	13482.2	2.26123	1
																	15749	674.318	13448.8	2.25564	1
																	15749	718.393	13340.5	2.23746	1
																	15749	435.239	13260.9	2.22412	1
																	15749	262.119	13239.7	2.22056	1
																	15749	486.303	13046.7	2.1882	1
																	15749	379.197	12976.4	2.17639	1
																	15749	576.319	12870.9	2.15871	1
																	15749	358.213	12824.7	2.15096	1
																	15749	566.334	12808.5	2.14824	1
																	15749	563.3	12766.6	2.14122	1
																	15749	575.321	12291.7	2.06156	1
																	15749	255.151	12267.5	2.05751	1
																	15749	292.167	12119	2.0326	1
																	15749	342.18	11661.3	1.95583	1
																	15749	691.35	11519.4	1.93203	1
																	15749	564.279	11448.5	1.92015	1
																	15749	129.067	11085	1.85918	1
																	15749	514.306	11053.8	1.85395	1
																	15749	262.103	10976.3	1.84094	1
																	15749	700.386	10763.9	1.80531	1
																	15749	405.252	10717.9	1.79761	1
																	15749	558.3	10492.3	1.75977	1
																	15749	631.355	10241.9	1.71777	1
																	15749	420.229	10196.1	1.71009	1
																	15749	320.163	10187	1.70856	1
																	15749	572.323	10125.1	1.69819	1
																	15749	300.17	10034.4	1.68296	1
																	15749	561.229	10022.5	1.68097	1
																	15749	290.116	9917.47	1.66336	1
																	15749	236.144	9842.33	1.65075	1
																	15749	538.306	9565.82	1.60438	1
																	15749	268.168	9170.61	1.53809	1
																	15749	308.199	9073.25	1.52177	1
																	15749	600.324	8913.91	1.49504	1
																	15749	410.241	8770.92	1.47106	1
																	15749	261.162	8574.67	1.43814	1
																	15749	406.219	8513.51	1.42789	1
																	15749	397.223	8465.76	1.41988	1
																	15749	259.102	8249.02	1.38353	1
																	15749	242.247	8182.46	1.37236	1
																	15749	112.076	7991	1.34025	1
																	15749	126.863	7826.29	1.31263	1
																	HCD 45
																	Scan Number	m/z	Intensity	Relative	Segment Number
																	15750	134.096	557156	100	1
																	15750	262.155	412859	74.1011	1
																	15750	101.071	357584	64.1803	1
																	15750	203.118	185256	33.2503	1
																	15750	117.07	160677	28.8387	1
																	15750	129.102	134968	24.2245	1
																	15750	240.17	133038	23.8781	1
																	15750	120.081	102805	18.4518	1
																	15750	401.256	75617.2	13.572	1
																	15750	334.176	74943.1	13.451	1
																	15750	173.092	63063.5	11.3188	1
																	15750	245.165	53822.7	9.66026	1
																	15750	112.076	47531.6	8.53113	1
																	15750	155.081	47031.3	8.44133	1
																	15750	153.102	46029.1	8.26144	1
																	15750	356.234	44325.5	7.95568	1
																	15750	102.055	42645.6	7.65416	1
																	15750	273.124	41914.5	7.52294	1
																	15750	290.152	40318.2	7.23643	1
																	15750	247.18	40232.9	7.22112	1
																	15750	217.133	37838.3	6.79133	1
																	15750	250.157	37624.1	6.75288	1
																	15750	129.066	37421.9	6.71659	1
																	15750	157.061	36954.4	6.63269	1
																	15750	302.15	33663.9	6.0421	1
																	15750	202.159	30743	5.51784	1
																	15750	245.13	30561.3	5.48524	1
																	15750	166.087	29608.8	5.31428	1
																	15750	236.145	27735.1	4.97799	1
																	15750	281.165	26931	4.83367	1
																	15750	231.114	25777.3	4.62659	1
																	15750	411.242	25242.2	4.53054	1
																	15750	255.15	24146.6	4.33391	1
																	15750	212.141	23939.2	4.29668	1
																	15750	223.145	23193.2	4.16279	1
																	15750	436.223	20999.6	3.76907	1
																	15750	197.165	19367.9	3.47622	1
																	15750	403.2	18863.2	3.38562	1
																	15750	224.176	18305.7	3.28557	1
																	15750	462.235	18163.3	3.26	1
																	15750	439.235	17572.3	3.15393	1
																	15750	300.172	17391.2	3.12142	1
																	15750	262.119	17083.6	3.06622	1
																	15750	301.151	16601.6	2.9797	1
																	15750	320.159	15928.4	2.85889	1
																	15750	186.092	15090.8	2.70854	1
																	15750	309.194	14160.1	2.54149	1
																	15750	193.134	13024.1	2.3376	1
																	15750	325.155	12775.4	2.29297	1
																	15750	371.172	12696.9	2.27888	1
																	15750	413.187	12613.1	2.26384	1
																	15750	268.168	11977.2	2.14971	1
																	15750	130.086	11301.6	2.02844	1
																	15750	272.176	11290.1	2.02638	1
																	15750	434.208	10924.2	1.9607	1
																	15750	375.275	10802.8	1.93892	1
																	15750	111.091	10770.8	1.93317	1
																	15750	275.177	10704.8	1.92132	1
																	15750	267.181	10680.3	1.91693	1
																	15750	256.147	10637.6	1.90927	1
																	15750	351.204	10409.2	1.86828	1
																	15750	413.256	10359.8	1.85941	1
																	15750	435.245	10293.5	1.84751	1
																	15750	147.114	10243.4	1.83851	1
																	15750	243.15	9990.45	1.79312	1
																	15750	188.142	9609.16	1.72468	1
																	15750	481.245	9483.71	1.70216	1
																	15750	129.113	9377.61	1.68312	1
																	15750	274.16	9377.08	1.68303	1
																	15750	414.17	9359.1	1.6798	1
																	15750	540.438	9166.54	1.64524	1
																	15750	120.745	9051.27	1.62455	1
																	15750	799.084	8926.55	1.60216	1
																	15750	336.203	8470.73	1.52035	1
																	15750	181.097	7902	1.41828	1
																	15750	102.129	7671.8	1.37696	1
																	15750	517.316	7613.85	1.36656	1

[truncated: 18 more sheets: Anabaenopeptin I, Nodulapeptin 821, Nodulapeptin 823, Nodulapeptin 901, Nodulapeptin 807, Nodulapeptin 881b, Anabaenopeptin 802-802a-802b, Anabaenopeptin 863a-SA8, Anabaenopeptin 864-SA4,  D-Asp3, ADMAdda5 MC-(H4)YR,  D-Leu1,ADMAdda5 MC-Lhar, MC-RR variant, NOD-Har, Aeruginosin EI461- 298B, Somamide B, Micropeptin SF909, Cyanopeptolin 983, Cyanopeptolin CP963b-CP963]
